# Supplementary material for: Deterministic-stochastic analysis of fractional differential equations malnutrition model with random perturbations and crossover effects
Source: Sci Rep. 2023 Sep 8;13:14824. doi: 10.1038/s41598-023-41861-4 (PMC10491687; doi:10.1038/s41598-023-41861-4)
Supplement: Supplementary file 1 — Supplementary Information. [file 41598_2023_41861_MOESM1_ESM.zip › nutrution/stochastic nuntrition.aux]

\relax 
\providecommand\hyper@newdestlabel[2]{}
\providecommand\HyperFirstAtBeginDocument{\AtBeginDocument}
\HyperFirstAtBeginDocument{\ifx\hyper@anchor\@undefined
\global\let\oldcontentsline\contentsline
\gdef\contentsline#1#2#3#4{\oldcontentsline{#1}{#2}{#3}}
\global\let\oldnewlabel\newlabel
\gdef\newlabel#1#2{\newlabelxx{#1}#2}
\gdef\newlabelxx#1#2#3#4#5#6{\oldnewlabel{#1}{{#2}{#3}}}
\AtEndDocument{\ifx\hyper@anchor\@undefined
\let\contentsline\oldcontentsline
\let\newlabel\oldnewlabel
\fi}
\fi}
\global\let\hyper@last\relax 
\gdef\HyperFirstAtBeginDocument#1{#1}
\providecommand\HyField@AuxAddToFields[1]{}
\providecommand\HyField@AuxAddToCoFields[2]{}
\citation{1}
\citation{2}
\citation{3,4}
\citation{5,6,7}
\citation{8}
\citation{9}
\citation{10}
\citation{11,12}
\citation{13,14}
\citation{15,16}
\citation{17,18,19,20,21,AJ1,AJ2,AJ3}
\citation{22}
\citation{23}
\citation{24}
\citation{17,18,19}
\citation{23,24}
\citation{27,28,29}
\citation{17,18,19}
\citation{25}
\citation{26}
\citation{N1}
\citation{N2}
\citation{N3}
\citation{30}
\citation{31}
\citation{k1,k2}
\citation{30}
\@writefile{toc}{\contentsline {section}{\numberline {1}Introduction}{2}{section.1}\protected@file@percent }
\@writefile{toc}{\contentsline {section}{\numberline {2}Model and preliminaries}{4}{section.2}\protected@file@percent }
\@writefile{lot}{\contentsline {table}{\numberline {1}{\ignorespaces Explanation of system's feature \relax }}{5}{table.caption.1}\protected@file@percent }
\providecommand*\caption@xref[2]{\@setref\relax\@undefined{#1}}
\newlabel{tbl:EXP_P6_1.1}{{1}{5}{Explanation of system's feature \relax }{table.caption.1}{}}
\citation{33}
\@writefile{lof}{\contentsline {figure}{\numberline {1}{\ignorespaces  Flow diagram of malnutrition and underweight\relax }}{6}{figure.caption.2}\protected@file@percent }
\newlabel{ab2}{{1}{6}{Flow diagram of malnutrition and underweight\relax }{figure.caption.2}{}}
\citation{21,33}
\citation{33}
\citation{34}
\citation{22,23,24}
\newlabel{Nb1}{{2.1}{7}{Model and preliminaries}{equation.2.1}{}}
\newlabel{Nb2}{{2.2}{7}{Model and preliminaries}{equation.2.2}{}}
\newlabel{sde1}{{2.3}{7}{Model and preliminaries}{equation.2.3}{}}
\citation{22}
\citation{23}
\citation{23}
\citation{24}
\citation{33}
\citation{NGM}
\@writefile{toc}{\contentsline {section}{\numberline {3}Qualitative aspects of proposed model}{8}{section.3}\protected@file@percent }
\newlabel{TY1}{{3.1}{8}{Qualitative aspects of proposed model}{equation.3.1}{}}
\citation{35}
\@writefile{toc}{\contentsline {subsection}{\numberline {3.1}Stochastic analysis}{9}{subsection.3.1}\protected@file@percent }
\newlabel{D01}{{3.2}{9}{Stochastic analysis}{equation.3.2}{}}
\newlabel{D0}{{3.3}{9}{Stochastic analysis}{equation.3.3}{}}
\citation{34}
\newlabel{D02}{{3.4}{10}{Stochastic analysis}{equation.3.4}{}}
\@writefile{toc}{\contentsline {subsection}{\numberline {3.2}Existence of ergodic stationary distribution}{10}{subsection.3.2}\protected@file@percent }
\citation{34}
\newlabel{Lem3.2}{{3.2}{11}{}{theorem.3.2}{}}
\newlabel{th3.3}{{3.3}{11}{}{theorem.3.3}{}}
\newlabel{D03}{{3.11}{11}{Existence of ergodic stationary distribution}{equation.3.11}{}}
\newlabel{D04}{{3.13}{11}{Existence of ergodic stationary distribution}{equation.3.13}{}}
\newlabel{SR0}{{3.15}{12}{Existence of ergodic stationary distribution}{equation.3.15}{}}
\newlabel{D05}{{3.21}{13}{Existence of ergodic stationary distribution}{equation.3.21}{}}
\newlabel{D06}{{3.24}{16}{Existence of ergodic stationary distribution}{equation.3.24}{}}
\citation{30}
\@writefile{toc}{\contentsline {section}{\numberline {4}Numerical simulation}{17}{section.4}\protected@file@percent }
\@writefile{toc}{\contentsline {subsection}{\numberline {4.1}Power-law kernel}{17}{subsection.4.1}\protected@file@percent }
\newlabel{C1}{{4.1}{17}{Power-law kernel}{equation.4.1}{}}
\newlabel{C2}{{4.2}{17}{Power-law kernel}{equation.4.2}{}}
\newlabel{C3}{{4.3}{17}{Power-law kernel}{equation.4.3}{}}
\citation{30}
\newlabel{C4}{{4.4}{18}{Power-law kernel}{equation.4.4}{}}
\newlabel{C5}{{4.5}{18}{Power-law kernel}{equation.4.5}{}}
\newlabel{C6}{{4.6}{18}{Power-law kernel}{equation.4.6}{}}
\@writefile{toc}{\contentsline {subsection}{\numberline {4.2}Exponential decay kernel}{18}{subsection.4.2}\protected@file@percent }
\newlabel{CF1}{{4.7}{18}{Exponential decay kernel}{equation.4.7}{}}
\newlabel{CF2}{{4.8}{18}{Exponential decay kernel}{equation.4.8}{}}
\citation{30}
\newlabel{CF3}{{4.9}{19}{Exponential decay kernel}{equation.4.9}{}}
\@writefile{toc}{\contentsline {subsection}{\numberline {4.3}Generalized Mittag-Leffler kernel}{19}{subsection.4.3}\protected@file@percent }
\newlabel{ABC1}{{4.12}{19}{Generalized Mittag-Leffler kernel}{equation.4.12}{}}
\newlabel{ABC2}{{4.13}{19}{Generalized Mittag-Leffler kernel}{equation.4.13}{}}
\newlabel{ABC3}{{4.14}{19}{Generalized Mittag-Leffler kernel}{equation.4.14}{}}
\citation{30}
\@writefile{toc}{\contentsline {section}{\numberline {5}Results and discussion}{20}{section.5}\protected@file@percent }
\newlabel{expP8_1a}{{2a}{22}{\relax }{figure.caption.3}{}}
\newlabel{sub@expP8_1a}{{a}{22}{\relax }{figure.caption.3}{}}
\newlabel{expP8_1b}{{2b}{22}{\relax }{figure.caption.3}{}}
\newlabel{sub@expP8_1b}{{b}{22}{\relax }{figure.caption.3}{}}
\@writefile{lof}{\contentsline {figure}{\numberline {2}{\ignorespaces  Two-dimensional view and phase portrait of dynamic pattern of malnutrition system \textup  {\hbox {\mathsurround \z@ \normalfont  (\ignorespaces \ref  {C1}\unskip \@@italiccorr )}}-\textup  {\hbox {\mathsurround \z@ \normalfont  (\ignorespaces \ref  {C3}\unskip \@@italiccorr )}} for undernourished pregnant women $\mathcal  {S}_{\mathbf  {f}}$ using Caputo fractional derivative of order $\Lambda =0.95$ with lowest random perturbations   \relax }}{22}{figure.caption.3}\protected@file@percent }
\newlabel{fig:Problem_1_a}{{2}{22}{Two-dimensional view and phase portrait of dynamic pattern of malnutrition system \eqref {C1}-\eqref {C3} for undernourished pregnant women $\mathcal {S}_{\mathbf {f}}$ using Caputo fractional derivative of order $\Lambda =0.95$ with lowest random perturbations   \relax }{figure.caption.3}{}}
\newlabel{expP8_1a}{{3a}{22}{\relax }{figure.caption.4}{}}
\newlabel{sub@expP8_1a}{{a}{22}{\relax }{figure.caption.4}{}}
\newlabel{expP8_1b}{{3b}{22}{\relax }{figure.caption.4}{}}
\newlabel{sub@expP8_1b}{{b}{22}{\relax }{figure.caption.4}{}}
\@writefile{lof}{\contentsline {figure}{\numberline {3}{\ignorespaces  Two-dimensional view and phase portrait of dynamic pattern of malnutrition system \textup  {\hbox {\mathsurround \z@ \normalfont  (\ignorespaces \ref  {C1}\unskip \@@italiccorr )}}-\textup  {\hbox {\mathsurround \z@ \normalfont  (\ignorespaces \ref  {C3}\unskip \@@italiccorr )}} for birth to malnourished boys $\bar  {\mathcal  {M}}_{\mathbf  {b}}$ using Caputo fractional derivative of order $\Lambda =0.95$ with lowest random perturbations \relax }}{22}{figure.caption.4}\protected@file@percent }
\newlabel{fig:Problem_1_b}{{3}{22}{Two-dimensional view and phase portrait of dynamic pattern of malnutrition system \eqref {C1}-\eqref {C3} for birth to malnourished boys $\bar {\mathcal {M}}_{\mathbf {b}}$ using Caputo fractional derivative of order $\Lambda =0.95$ with lowest random perturbations \relax }{figure.caption.4}{}}
\newlabel{expP8_1a}{{4a}{23}{\relax }{figure.caption.5}{}}
\newlabel{sub@expP8_1a}{{a}{23}{\relax }{figure.caption.5}{}}
\newlabel{expP8_1b}{{4b}{23}{\relax }{figure.caption.5}{}}
\newlabel{sub@expP8_1b}{{b}{23}{\relax }{figure.caption.5}{}}
\@writefile{lof}{\contentsline {figure}{\numberline {4}{\ignorespaces Two-dimensional view and phase portrait of dynamic pattern of malnutrition system \textup  {\hbox {\mathsurround \z@ \normalfont  (\ignorespaces \ref  {C1}\unskip \@@italiccorr )}}-\textup  {\hbox {\mathsurround \z@ \normalfont  (\ignorespaces \ref  {C3}\unskip \@@italiccorr )}} for birth to malnourished girls $\bar  {\mathcal  {M}}_{\mathbf  {g}}$ using Caputo fractional derivative of order $\Lambda =0.95$ with lowest random perturbations \relax }}{23}{figure.caption.5}\protected@file@percent }
\newlabel{fig:Problem_1_c}{{4}{23}{Two-dimensional view and phase portrait of dynamic pattern of malnutrition system \eqref {C1}-\eqref {C3} for birth to malnourished girls $\bar {\mathcal {M}}_{\mathbf {g}}$ using Caputo fractional derivative of order $\Lambda =0.95$ with lowest random perturbations \relax }{figure.caption.5}{}}
\newlabel{expP8_1a}{{5a}{23}{\relax }{figure.caption.6}{}}
\newlabel{sub@expP8_1a}{{a}{23}{\relax }{figure.caption.6}{}}
\newlabel{expP8_1b}{{5b}{23}{\relax }{figure.caption.6}{}}
\newlabel{sub@expP8_1b}{{b}{23}{\relax }{figure.caption.6}{}}
\@writefile{lof}{\contentsline {figure}{\numberline {5}{\ignorespaces  Two-dimensional view and phase portrait of dynamic pattern of malnutrition system \textup  {\hbox {\mathsurround \z@ \normalfont  (\ignorespaces \ref  {C1}\unskip \@@italiccorr )}}-\textup  {\hbox {\mathsurround \z@ \normalfont  (\ignorespaces \ref  {C3}\unskip \@@italiccorr )}} for underweight $\bar  {\mathcal  {U}}$ using Caputo fractional derivative of order $\Lambda =0.95$ with lowest random perturbations \relax }}{23}{figure.caption.6}\protected@file@percent }
\newlabel{fig:Problem_1_d}{{5}{23}{Two-dimensional view and phase portrait of dynamic pattern of malnutrition system \eqref {C1}-\eqref {C3} for underweight $\bar {\mathcal {U}}$ using Caputo fractional derivative of order $\Lambda =0.95$ with lowest random perturbations \relax }{figure.caption.6}{}}
\newlabel{expP8_1a}{{6a}{24}{\relax }{figure.caption.7}{}}
\newlabel{sub@expP8_1a}{{a}{24}{\relax }{figure.caption.7}{}}
\newlabel{expP8_1b}{{6b}{24}{\relax }{figure.caption.7}{}}
\newlabel{sub@expP8_1b}{{b}{24}{\relax }{figure.caption.7}{}}
\@writefile{lof}{\contentsline {figure}{\numberline {6}{\ignorespaces  Two-dimensional view and phase portrait of dynamic pattern of malnutrition system \textup  {\hbox {\mathsurround \z@ \normalfont  (\ignorespaces \ref  {CF1}\unskip \@@italiccorr )}}-\textup  {\hbox {\mathsurround \z@ \normalfont  (\ignorespaces \ref  {CF3}\unskip \@@italiccorr )}} for undernourished pregnant women $\mathcal  {S}_{\mathbf  {f}}$ using Caputo-Fabrizio fractional derivative of order $\Lambda =0.95$ with lowest random perturbations \relax }}{24}{figure.caption.7}\protected@file@percent }
\newlabel{fig:Problem_2_a}{{6}{24}{Two-dimensional view and phase portrait of dynamic pattern of malnutrition system \eqref {CF1}-\eqref {CF3} for undernourished pregnant women $\mathcal {S}_{\mathbf {f}}$ using Caputo-Fabrizio fractional derivative of order $\Lambda =0.95$ with lowest random perturbations \relax }{figure.caption.7}{}}
\newlabel{expP8_1a}{{7a}{24}{\relax }{figure.caption.8}{}}
\newlabel{sub@expP8_1a}{{a}{24}{\relax }{figure.caption.8}{}}
\newlabel{expP8_1b}{{7b}{24}{\relax }{figure.caption.8}{}}
\newlabel{sub@expP8_1b}{{b}{24}{\relax }{figure.caption.8}{}}
\@writefile{lof}{\contentsline {figure}{\numberline {7}{\ignorespaces Two-dimensional view and phase portrait of dynamic pattern of malnutrition system \textup  {\hbox {\mathsurround \z@ \normalfont  (\ignorespaces \ref  {CF1}\unskip \@@italiccorr )}}-\textup  {\hbox {\mathsurround \z@ \normalfont  (\ignorespaces \ref  {CF3}\unskip \@@italiccorr )}} for birth to malnourished boys $\bar  {\mathcal  {M}}_{\mathbf  {b}}$ using Caputo-Fabrizio fractional derivative of order $\Lambda =0.95$ with lowest random perturbations \relax }}{24}{figure.caption.8}\protected@file@percent }
\newlabel{fig:Problem_2_b}{{7}{24}{Two-dimensional view and phase portrait of dynamic pattern of malnutrition system \eqref {CF1}-\eqref {CF3} for birth to malnourished boys $\bar {\mathcal {M}}_{\mathbf {b}}$ using Caputo-Fabrizio fractional derivative of order $\Lambda =0.95$ with lowest random perturbations \relax }{figure.caption.8}{}}
\newlabel{expP8_1a}{{8a}{25}{\relax }{figure.caption.9}{}}
\newlabel{sub@expP8_1a}{{a}{25}{\relax }{figure.caption.9}{}}
\newlabel{expP8_1b}{{8b}{25}{\relax }{figure.caption.9}{}}
\newlabel{sub@expP8_1b}{{b}{25}{\relax }{figure.caption.9}{}}
\@writefile{lof}{\contentsline {figure}{\numberline {8}{\ignorespaces  Two-dimensional view and phase portrait of dynamic pattern of malnutrition system \textup  {\hbox {\mathsurround \z@ \normalfont  (\ignorespaces \ref  {CF1}\unskip \@@italiccorr )}}-\textup  {\hbox {\mathsurround \z@ \normalfont  (\ignorespaces \ref  {CF3}\unskip \@@italiccorr )}} for birth to malnourished girls $\bar  {\mathcal  {M}}_{\mathbf  {g}}$ using Caputo-Fabrizio fractional derivative of order $\Lambda =0.95$ with lowest random perturbations \relax }}{25}{figure.caption.9}\protected@file@percent }
\newlabel{fig:Problem_2_c}{{8}{25}{Two-dimensional view and phase portrait of dynamic pattern of malnutrition system \eqref {CF1}-\eqref {CF3} for birth to malnourished girls $\bar {\mathcal {M}}_{\mathbf {g}}$ using Caputo-Fabrizio fractional derivative of order $\Lambda =0.95$ with lowest random perturbations \relax }{figure.caption.9}{}}
\newlabel{expP8_1a}{{9a}{25}{\relax }{figure.caption.10}{}}
\newlabel{sub@expP8_1a}{{a}{25}{\relax }{figure.caption.10}{}}
\newlabel{expP8_1b}{{9b}{25}{\relax }{figure.caption.10}{}}
\newlabel{sub@expP8_1b}{{b}{25}{\relax }{figure.caption.10}{}}
\@writefile{lof}{\contentsline {figure}{\numberline {9}{\ignorespaces  Two-dimensional view and phase portrait of dynamic pattern of malnutrition system \textup  {\hbox {\mathsurround \z@ \normalfont  (\ignorespaces \ref  {CF1}\unskip \@@italiccorr )}}-\textup  {\hbox {\mathsurround \z@ \normalfont  (\ignorespaces \ref  {CF3}\unskip \@@italiccorr )}} for underweight individuals $\bar  {\mathcal  {U}}$ using Caputo-Fabrizio fractional derivative of order $\Lambda =0.95$ with lowest random perturbations \relax }}{25}{figure.caption.10}\protected@file@percent }
\newlabel{fig:Problem_2_d}{{9}{25}{Two-dimensional view and phase portrait of dynamic pattern of malnutrition system \eqref {CF1}-\eqref {CF3} for underweight individuals $\bar {\mathcal {U}}$ using Caputo-Fabrizio fractional derivative of order $\Lambda =0.95$ with lowest random perturbations \relax }{figure.caption.10}{}}
\newlabel{expP8_1a}{{10a}{26}{\relax }{figure.caption.11}{}}
\newlabel{sub@expP8_1a}{{a}{26}{\relax }{figure.caption.11}{}}
\newlabel{expP8_1b}{{10b}{26}{\relax }{figure.caption.11}{}}
\newlabel{sub@expP8_1b}{{b}{26}{\relax }{figure.caption.11}{}}
\@writefile{lof}{\contentsline {figure}{\numberline {10}{\ignorespaces  Two-dimensional view and phase portrait of dynamic pattern of malnutrition system \textup  {\hbox {\mathsurround \z@ \normalfont  (\ignorespaces \ref  {ABC1}\unskip \@@italiccorr )}}-\textup  {\hbox {\mathsurround \z@ \normalfont  (\ignorespaces \ref  {ABC3}\unskip \@@italiccorr )}} for undernourished pregnant women $\mathcal  {S}_{\mathbf  {b}}$ using Atangana-Baleanu- Caputo fractional derivative of order $\Lambda =0.95$ with lowest random perturbations \relax }}{26}{figure.caption.11}\protected@file@percent }
\newlabel{fig:Problem_3_a}{{10}{26}{Two-dimensional view and phase portrait of dynamic pattern of malnutrition system \eqref {ABC1}-\eqref {ABC3} for undernourished pregnant women $\mathcal {S}_{\mathbf {b}}$ using Atangana-Baleanu- Caputo fractional derivative of order $\Lambda =0.95$ with lowest random perturbations \relax }{figure.caption.11}{}}
\newlabel{expP8_1a}{{11a}{26}{\relax }{figure.caption.12}{}}
\newlabel{sub@expP8_1a}{{a}{26}{\relax }{figure.caption.12}{}}
\newlabel{expP8_1b}{{11b}{26}{\relax }{figure.caption.12}{}}
\newlabel{sub@expP8_1b}{{b}{26}{\relax }{figure.caption.12}{}}
\@writefile{lof}{\contentsline {figure}{\numberline {11}{\ignorespaces  Two-dimensional view and phase portrait of dynamic pattern of malnutrition system \textup  {\hbox {\mathsurround \z@ \normalfont  (\ignorespaces \ref  {ABC1}\unskip \@@italiccorr )}}-\textup  {\hbox {\mathsurround \z@ \normalfont  (\ignorespaces \ref  {ABC3}\unskip \@@italiccorr )}} for birth to malnourished boys $\bar  {\mathcal  {M}}_{\mathbf  {b}}$ using Atangana-Baleanu fractional derivative of order $\Lambda =0.95$ with lowest random perturbations \relax }}{26}{figure.caption.12}\protected@file@percent }
\newlabel{fig:Problem_3_b}{{11}{26}{Two-dimensional view and phase portrait of dynamic pattern of malnutrition system \eqref {ABC1}-\eqref {ABC3} for birth to malnourished boys $\bar {\mathcal {M}}_{\mathbf {b}}$ using Atangana-Baleanu fractional derivative of order $\Lambda =0.95$ with lowest random perturbations \relax }{figure.caption.12}{}}
\newlabel{expP8_1a}{{12a}{27}{\relax }{figure.caption.13}{}}
\newlabel{sub@expP8_1a}{{a}{27}{\relax }{figure.caption.13}{}}
\newlabel{expP8_1b}{{12b}{27}{\relax }{figure.caption.13}{}}
\newlabel{sub@expP8_1b}{{b}{27}{\relax }{figure.caption.13}{}}
\@writefile{lof}{\contentsline {figure}{\numberline {12}{\ignorespaces  Two-dimensional view and phase portrait of dynamic pattern of malnutrition system \textup  {\hbox {\mathsurround \z@ \normalfont  (\ignorespaces \ref  {ABC1}\unskip \@@italiccorr )}}-\textup  {\hbox {\mathsurround \z@ \normalfont  (\ignorespaces \ref  {ABC3}\unskip \@@italiccorr )}} for birth to malnourished girls $\bar  {\mathcal  {M}}_{\mathbf  {g}}$ using Atangana-Baleanu- Caputo fractional derivative of order $\Lambda =0.95$ with lowest random perturbations \relax }}{27}{figure.caption.13}\protected@file@percent }
\newlabel{fig:Problem_3_c}{{12}{27}{Two-dimensional view and phase portrait of dynamic pattern of malnutrition system \eqref {ABC1}-\eqref {ABC3} for birth to malnourished girls $\bar {\mathcal {M}}_{\mathbf {g}}$ using Atangana-Baleanu- Caputo fractional derivative of order $\Lambda =0.95$ with lowest random perturbations \relax }{figure.caption.13}{}}
\newlabel{expP8_1a}{{13a}{27}{\relax }{figure.caption.14}{}}
\newlabel{sub@expP8_1a}{{a}{27}{\relax }{figure.caption.14}{}}
\newlabel{expP8_1b}{{13b}{27}{\relax }{figure.caption.14}{}}
\newlabel{sub@expP8_1b}{{b}{27}{\relax }{figure.caption.14}{}}
\@writefile{lof}{\contentsline {figure}{\numberline {13}{\ignorespaces  Two-dimensional view and phase portrait of dynamic pattern of malnutrition system \textup  {\hbox {\mathsurround \z@ \normalfont  (\ignorespaces \ref  {ABC1}\unskip \@@italiccorr )}}-\textup  {\hbox {\mathsurround \z@ \normalfont  (\ignorespaces \ref  {ABC3}\unskip \@@italiccorr )}} for underweight individuals $\bar  {\mathcal  {U}}$ using Atangana-Baleanu- Caputo fractional derivative of order $\Lambda =0.95$ with lowest random perturbations \relax }}{27}{figure.caption.14}\protected@file@percent }
\newlabel{fig:Problem_3_d}{{13}{27}{Two-dimensional view and phase portrait of dynamic pattern of malnutrition system \eqref {ABC1}-\eqref {ABC3} for underweight individuals $\bar {\mathcal {U}}$ using Atangana-Baleanu- Caputo fractional derivative of order $\Lambda =0.95$ with lowest random perturbations \relax }{figure.caption.14}{}}
\newlabel{expP8_1a}{{14a}{28}{\relax }{figure.caption.15}{}}
\newlabel{sub@expP8_1a}{{a}{28}{\relax }{figure.caption.15}{}}
\newlabel{expP8_1b}{{14b}{28}{\relax }{figure.caption.15}{}}
\newlabel{sub@expP8_1b}{{b}{28}{\relax }{figure.caption.15}{}}
\newlabel{expP8_1a}{{14c}{28}{\relax }{figure.caption.15}{}}
\newlabel{sub@expP8_1a}{{c}{28}{\relax }{figure.caption.15}{}}
\newlabel{expP8_1b}{{14d}{28}{\relax }{figure.caption.15}{}}
\newlabel{sub@expP8_1b}{{d}{28}{\relax }{figure.caption.15}{}}
\@writefile{lof}{\contentsline {figure}{\numberline {14}{\ignorespaces Two-dimensional view of malnutrition system \textup  {\hbox {\mathsurround \z@ \normalfont  (\ignorespaces \ref  {C1}\unskip \@@italiccorr )}}-\textup  {\hbox {\mathsurround \z@ \normalfont  (\ignorespaces \ref  {C3}\unskip \@@italiccorr )}} using Caputo fractional derivative of order $\Lambda =1$ with lowest random perturbations \relax }}{28}{figure.caption.15}\protected@file@percent }
\newlabel{fig:Problem_6_c}{{14}{28}{Two-dimensional view of malnutrition system \eqref {C1}-\eqref {C3} using Caputo fractional derivative of order $\Lambda =1$ with lowest random perturbations \relax }{figure.caption.15}{}}
\newlabel{expP8_1a}{{15a}{28}{\relax }{figure.caption.16}{}}
\newlabel{sub@expP8_1a}{{a}{28}{\relax }{figure.caption.16}{}}
\newlabel{expP8_1b}{{15b}{28}{\relax }{figure.caption.16}{}}
\newlabel{sub@expP8_1b}{{b}{28}{\relax }{figure.caption.16}{}}
\newlabel{expP8_1a}{{15c}{28}{\relax }{figure.caption.16}{}}
\newlabel{sub@expP8_1a}{{c}{28}{\relax }{figure.caption.16}{}}
\newlabel{expP8_1b}{{15d}{28}{\relax }{figure.caption.16}{}}
\newlabel{sub@expP8_1b}{{d}{28}{\relax }{figure.caption.16}{}}
\@writefile{lof}{\contentsline {figure}{\numberline {15}{\ignorespaces  Two-dimensional view of malnutrition system \textup  {\hbox {\mathsurround \z@ \normalfont  (\ignorespaces \ref  {CF1}\unskip \@@italiccorr )}}-\textup  {\hbox {\mathsurround \z@ \normalfont  (\ignorespaces \ref  {CF3}\unskip \@@italiccorr )}} using Caputo-Fabrizio fractional derivative of order $\Lambda =1$ with lowest random perturbations \relax }}{28}{figure.caption.16}\protected@file@percent }
\newlabel{fig:Problem_6_cc}{{15}{28}{Two-dimensional view of malnutrition system \eqref {CF1}-\eqref {CF3} using Caputo-Fabrizio fractional derivative of order $\Lambda =1$ with lowest random perturbations \relax }{figure.caption.16}{}}
\newlabel{expP8_1a}{{16a}{29}{\relax }{figure.caption.17}{}}
\newlabel{sub@expP8_1a}{{a}{29}{\relax }{figure.caption.17}{}}
\newlabel{expP8_1b}{{16b}{29}{\relax }{figure.caption.17}{}}
\newlabel{sub@expP8_1b}{{b}{29}{\relax }{figure.caption.17}{}}
\newlabel{expP8_1a}{{16c}{29}{\relax }{figure.caption.17}{}}
\newlabel{sub@expP8_1a}{{c}{29}{\relax }{figure.caption.17}{}}
\newlabel{expP8_1b}{{16d}{29}{\relax }{figure.caption.17}{}}
\newlabel{sub@expP8_1b}{{d}{29}{\relax }{figure.caption.17}{}}
\@writefile{lof}{\contentsline {figure}{\numberline {16}{\ignorespaces  Two-dimensional view of malnutrition system \textup  {\hbox {\mathsurround \z@ \normalfont  (\ignorespaces \ref  {ABC1}\unskip \@@italiccorr )}}-\textup  {\hbox {\mathsurround \z@ \normalfont  (\ignorespaces \ref  {ABC3}\unskip \@@italiccorr )}} using Atangana-Baleanu-Caputo fractional derivative of order $\Lambda =1$ with lowest random perturbations\relax }}{29}{figure.caption.17}\protected@file@percent }
\newlabel{fig:Problem_6_ccc}{{16}{29}{Two-dimensional view of malnutrition system \eqref {ABC1}-\eqref {ABC3} using Atangana-Baleanu-Caputo fractional derivative of order $\Lambda =1$ with lowest random perturbations\relax }{figure.caption.17}{}}
\newlabel{expP8_1a}{{17a}{29}{\relax }{figure.caption.18}{}}
\newlabel{sub@expP8_1a}{{a}{29}{\relax }{figure.caption.18}{}}
\newlabel{expP8_1b}{{17b}{29}{\relax }{figure.caption.18}{}}
\newlabel{sub@expP8_1b}{{b}{29}{\relax }{figure.caption.18}{}}
\@writefile{lof}{\contentsline {figure}{\numberline {17}{\ignorespaces  Frequency plots of malnutrition model \textup  {\hbox {\mathsurround \z@ \normalfont  (\ignorespaces \ref  {Nb2}\unskip \@@italiccorr )}} for malnourished pregnant women $\mathcal  {S}_{\mathbf  {f}}$ and birth to malnourished boys $\bar  {\mathcal  {M}}_{\mathbf  {b}}$ having probability density function of normal distribution $\mathbb  {N}(mean,\nobreakspace  {}variance).$  \relax }}{29}{figure.caption.18}\protected@file@percent }
\newlabel{fig:Problem_4_a}{{17}{29}{Frequency plots of malnutrition model \eqref {Nb2} for malnourished pregnant women $\mathcal {S}_{\mathbf {f}}$ and birth to malnourished boys $\bar {\mathcal {M}}_{\mathbf {b}}$ having probability density function of normal distribution $\mathbb {N}(mean,~variance).$  \relax }{figure.caption.18}{}}
\citation{36,37}
\newlabel{expP8_1a}{{18a}{30}{\relax }{figure.caption.19}{}}
\newlabel{sub@expP8_1a}{{a}{30}{\relax }{figure.caption.19}{}}
\newlabel{expP8_1b}{{18b}{30}{\relax }{figure.caption.19}{}}
\newlabel{sub@expP8_1b}{{b}{30}{\relax }{figure.caption.19}{}}
\@writefile{lof}{\contentsline {figure}{\numberline {18}{\ignorespaces Frequency plots of malnutrition model \textup  {\hbox {\mathsurround \z@ \normalfont  (\ignorespaces \ref  {Nb2}\unskip \@@italiccorr )}} for birth to malnourished girls $\bar  {\mathcal  {M}}_{\mathbf  {g}}$ and underweight individuals $\bar  {\mathcal  {U}}$ having probability density function of normal distribution $\mathbb  {N}(mean,\nobreakspace  {}variance).$  \relax }}{30}{figure.caption.19}\protected@file@percent }
\newlabel{fig:Problem_4_b}{{18}{30}{Frequency plots of malnutrition model \eqref {Nb2} for birth to malnourished girls $\bar {\mathcal {M}}_{\mathbf {g}}$ and underweight individuals $\bar {\mathcal {U}}$ having probability density function of normal distribution $\mathbb {N}(mean,~variance).$  \relax }{figure.caption.19}{}}
\@writefile{toc}{\contentsline {section}{\numberline {6}Conclusion}{30}{section.6}\protected@file@percent }
\@writefile{toc}{\contentsline {section}{\numberline {7}Declarations}{30}{section.7}\protected@file@percent }
\bibcite{1}{{1}{}{{}}{{}}}
\bibcite{2}{{2}{}{{}}{{}}}
\bibcite{3}{{3}{}{{}}{{}}}
\bibcite{4}{{4}{}{{}}{{}}}
\bibcite{5}{{5}{}{{}}{{}}}
\bibcite{6}{{6}{}{{}}{{}}}
\bibcite{7}{{7}{}{{}}{{}}}
\bibcite{8}{{8}{}{{}}{{}}}
\bibcite{9}{{9}{}{{}}{{}}}
\bibcite{10}{{10}{}{{}}{{}}}
\bibcite{11}{{11}{}{{}}{{}}}
\bibcite{12}{{12}{}{{}}{{}}}
\bibcite{13}{{13}{}{{}}{{}}}
\bibcite{14}{{14}{}{{}}{{}}}
\bibcite{15}{{15}{}{{}}{{}}}
\bibcite{16}{{16}{}{{}}{{}}}
\bibcite{17}{{17}{}{{}}{{}}}
\bibcite{18}{{18}{}{{}}{{}}}
\bibcite{19}{{19}{}{{}}{{}}}
\bibcite{20}{{20}{}{{}}{{}}}
\bibcite{21}{{21}{}{{}}{{}}}
\bibcite{AJ1}{{22}{}{{}}{{}}}
\bibcite{AJ2}{{23}{}{{}}{{}}}
\bibcite{AJ3}{{24}{}{{}}{{}}}
\bibcite{22}{{25}{}{{}}{{}}}
\bibcite{23}{{26}{}{{}}{{}}}
\bibcite{24}{{27}{}{{}}{{}}}
\bibcite{27}{{28}{}{{}}{{}}}
\bibcite{28}{{29}{}{{}}{{}}}
\bibcite{29}{{30}{}{{}}{{}}}
\bibcite{25}{{31}{}{{}}{{}}}
\bibcite{26}{{32}{}{{}}{{}}}
\bibcite{N1}{{33}{}{{}}{{}}}
\bibcite{N2}{{34}{}{{}}{{}}}
\bibcite{N3}{{35}{}{{}}{{}}}
\bibcite{30}{{36}{}{{}}{{}}}
\bibcite{31}{{37}{}{{}}{{}}}
\bibcite{k1}{{38}{}{{}}{{}}}
\bibcite{k2}{{39}{}{{}}{{}}}
\bibcite{33}{{40}{}{{}}{{}}}
\bibcite{NGM}{{41}{}{{}}{{}}}
\bibcite{34}{{42}{}{{}}{{}}}
\bibcite{35}{{43}{}{{}}{{}}}
\bibcite{36}{{44}{}{{}}{{}}}
\bibcite{37}{{45}{}{{}}{{}}}
\providecommand\NAT@force@numbers{}\NAT@force@numbers
\gdef \@abspage@last{33}
