# Supplementary material for: Deterministic-stochastic analysis of fractional differential equations malnutrition model with random perturbations and crossover effects
Source: Sci Rep. 2023 Sep 8;13:14824. doi: 10.1038/s41598-023-41861-4 (PMC10491687; doi:10.1038/s41598-023-41861-4)
Supplement: Supplementary file 1 — Supplementary Information. [file 41598_2023_41861_MOESM1_ESM.zip › nutrution/stochastic nuntrition.log]

This is pdfTeX, Version 3.141592653-2.6-1.40.22 (MiKTeX 21.6) (preloaded format=pdflatex 2021.6.26)  14 AUG 2023 15:19
entering extended mode
**"./stochastic nuntrition.tex"
(stochastic nuntrition.tex
LaTeX2e <2021-06-01> patch level 1
L3 programming layer <2021-06-18>
(C:\Users\Ahmad\AppData\Local\Programs\MiKTeX\tex/latex/base\article.cls
Document Class: article 2021/02/12 v1.4n Standard LaTeX document class
(C:\Users\Ahmad\AppData\Local\Programs\MiKTeX\tex/latex/base\size10.clo
File: size10.clo 2021/02/12 v1.4n Standard LaTeX file (size option)
)
\c@part=\count182
\c@section=\count183
\c@subsection=\count184
\c@subsubsection=\count185
\c@paragraph=\count186
\c@subparagraph=\count187
\c@figure=\count188
\c@table=\count189
\abovecaptionskip=\skip47
\belowcaptionskip=\skip48
\bibindent=\dimen138
)
(C:\Users\Ahmad\AppData\Local\Programs\MiKTeX\tex/latex/lineno\lineno.sty
Package: lineno 2005/11/02 line numbers on paragraphs v4.41
\linenopenalty=\count190
\output=\toks16
\linenoprevgraf=\count191
\linenumbersep=\dimen139
\linenumberwidth=\dimen140
\c@linenumber=\count192
\c@pagewiselinenumber=\count193
\c@LN@truepage=\count194
\c@internallinenumber=\count195
\c@internallinenumbers=\count196
\quotelinenumbersep=\dimen141
\bframerule=\dimen142
\bframesep=\dimen143
\bframebox=\box50
LaTeX Info: Redefining \\ on input line 3056.
)
(C:\Users\Ahmad\AppData\Local\Programs\MiKTeX\tex/latex/hyperref\hyperref.sty
Package: hyperref 2021-06-07 v7.00m Hypertext links for LaTeX

(C:\Users\Ahmad\AppData\Local\Programs\MiKTeX\tex/generic/ltxcmds\ltxcmds.sty
Package: ltxcmds 2020-05-10 v1.25 LaTeX kernel commands for general use (HO)
)
(C:\Users\Ahmad\AppData\Local\Programs\MiKTeX\tex/generic/iftex\iftex.sty
Package: iftex 2020/03/06 v1.0d TeX engine tests
)
(C:\Users\Ahmad\AppData\Local\Programs\MiKTeX\tex/generic/pdftexcmds\pdftexcmds
.sty
Package: pdftexcmds 2020-06-27 v0.33 Utility functions of pdfTeX for LuaTeX (HO
)

(C:\Users\Ahmad\AppData\Local\Programs\MiKTeX\tex/generic/infwarerr\infwarerr.s
ty
Package: infwarerr 2019/12/03 v1.5 Providing info/warning/error messages (HO)
)
Package pdftexcmds Info: \pdf@primitive is available.
Package pdftexcmds Info: \pdf@ifprimitive is available.
Package pdftexcmds Info: \pdfdraftmode found.
)
(C:\Users\Ahmad\AppData\Local\Programs\MiKTeX\tex/latex/graphics\keyval.sty
Package: keyval 2014/10/28 v1.15 key=value parser (DPC)
\KV@toks@=\toks17
)
(C:\Users\Ahmad\AppData\Local\Programs\MiKTeX\tex/generic/kvsetkeys\kvsetkeys.s
ty
Package: kvsetkeys 2019/12/15 v1.18 Key value parser (HO)
)
(C:\Users\Ahmad\AppData\Local\Programs\MiKTeX\tex/generic/kvdefinekeys\kvdefine
keys.sty
Package: kvdefinekeys 2019-12-19 v1.6 Define keys (HO)
)
(C:\Users\Ahmad\AppData\Local\Programs\MiKTeX\tex/generic/pdfescape\pdfescape.s
ty
Package: pdfescape 2019/12/09 v1.15 Implements pdfTeX's escape features (HO)
) (C:\Users\Ahmad\AppData\Local\Programs\MiKTeX\tex/latex/hycolor\hycolor.sty
Package: hycolor 2020-01-27 v1.10 Color options for hyperref/bookmark (HO)
)
(C:\Users\Ahmad\AppData\Local\Programs\MiKTeX\tex/latex/letltxmacro\letltxmacro
.sty
Package: letltxmacro 2019/12/03 v1.6 Let assignment for LaTeX macros (HO)
)
(C:\Users\Ahmad\AppData\Local\Programs\MiKTeX\tex/latex/auxhook\auxhook.sty
Package: auxhook 2019-12-17 v1.6 Hooks for auxiliary files (HO)
)
(C:\Users\Ahmad\AppData\Local\Programs\MiKTeX\tex/latex/kvoptions\kvoptions.sty
Package: kvoptions 2020-10-07 v3.14 Key value format for package options (HO)
)
\@linkdim=\dimen144
\Hy@linkcounter=\count197
\Hy@pagecounter=\count198
 (C:\Users\Ahmad\AppData\Local\Programs\MiKTeX\tex/latex/hyperref\pd1enc.def
File: pd1enc.def 2021-06-07 v7.00m Hyperref: PDFDocEncoding definition (HO)
Now handling font encoding PD1 ...
... no UTF-8 mapping file for font encoding PD1
)
(C:\Users\Ahmad\AppData\Local\Programs\MiKTeX\tex/latex/hyperref\hyperref-langp
atches.def
File: hyperref-langpatches.def 2021-06-07 v7.00m Hyperref: patches for babel la
nguages
)
(C:\Users\Ahmad\AppData\Local\Programs\MiKTeX\tex/generic/intcalc\intcalc.sty
Package: intcalc 2019/12/15 v1.3 Expandable calculations with integers (HO)
)
(C:\Users\Ahmad\AppData\Local\Programs\MiKTeX\tex/generic/etexcmds\etexcmds.sty
Package: etexcmds 2019/12/15 v1.7 Avoid name clashes with e-TeX commands (HO)
)
\Hy@SavedSpaceFactor=\count199
 (C:\Users\Ahmad\AppData\Local\Programs\MiKTeX\tex/latex/hyperref\puenc.def
File: puenc.def 2021-06-07 v7.00m Hyperref: PDF Unicode definition (HO)
Now handling font encoding PU ...
... no UTF-8 mapping file for font encoding PU
)
Package hyperref Info: Hyper figures OFF on input line 4192.
Package hyperref Info: Link nesting OFF on input line 4197.
Package hyperref Info: Hyper index ON on input line 4200.
Package hyperref Info: Plain pages OFF on input line 4207.
Package hyperref Info: Backreferencing OFF on input line 4212.
Package hyperref Info: Implicit mode ON; LaTeX internals redefined.
Package hyperref Info: Bookmarks ON on input line 4445.
\c@Hy@tempcnt=\count266

(C:\Users\Ahmad\AppData\Local\Programs\MiKTeX\tex/latex/url\url.sty
\Urlmuskip=\muskip16
Package: url 2013/09/16  ver 3.4  Verb mode for urls, etc.
)
LaTeX Info: Redefining \url on input line 4804.
\XeTeXLinkMargin=\dimen145

(C:\Users\Ahmad\AppData\Local\Programs\MiKTeX\tex/generic/bitset\bitset.sty
Package: bitset 2019/12/09 v1.3 Handle bit-vector datatype (HO)

(C:\Users\Ahmad\AppData\Local\Programs\MiKTeX\tex/generic/bigintcalc\bigintcalc
.sty
Package: bigintcalc 2019/12/15 v1.5 Expandable calculations on big integers (HO
)
))
\Fld@menulength=\count267
\Field@Width=\dimen146
\Fld@charsize=\dimen147
Package hyperref Info: Hyper figures OFF on input line 6076.
Package hyperref Info: Link nesting OFF on input line 6081.
Package hyperref Info: Hyper index ON on input line 6084.
Package hyperref Info: backreferencing OFF on input line 6091.
Package hyperref Info: Link coloring OFF on input line 6096.
Package hyperref Info: Link coloring with OCG OFF on input line 6101.
Package hyperref Info: PDF/A mode OFF on input line 6106.
LaTeX Info: Redefining \ref on input line 6146.
LaTeX Info: Redefining \pageref on input line 6150.

(C:\Users\Ahmad\AppData\Local\Programs\MiKTeX\tex/latex/base\atbegshi-ltx.sty
Package: atbegshi-ltx 2021/01/10 v1.0c Emulation of the original atbegshi
package with kernel methods
)
\Hy@abspage=\count268
\c@Item=\count269
\c@Hfootnote=\count270
)
Package hyperref Info: Driver (autodetected): hpdftex.
(C:\Users\Ahmad\AppData\Local\Programs\MiKTeX\tex/latex/hyperref\hpdftex.def
File: hpdftex.def 2021-06-07 v7.00m Hyperref driver for pdfTeX

(C:\Users\Ahmad\AppData\Local\Programs\MiKTeX\tex/latex/base\atveryend-ltx.sty
Package: atveryend-ltx 2020/08/19 v1.0a Emulation of the original atvery packag
e
with kernel methods
)
\Fld@listcount=\count271
\c@bookmark@seq@number=\count272

(C:\Users\Ahmad\AppData\Local\Programs\MiKTeX\tex/latex/rerunfilecheck\rerunfil
echeck.sty
Package: rerunfilecheck 2019/12/05 v1.9 Rerun checks for auxiliary files (HO)

(C:\Users\Ahmad\AppData\Local\Programs\MiKTeX\tex/generic/uniquecounter\uniquec
ounter.sty
Package: uniquecounter 2019/12/15 v1.4 Provide unlimited unique counter (HO)
)
Package uniquecounter Info: New unique counter `rerunfilecheck' on input line 2
86.
)
\Hy@SectionHShift=\skip49
)
(C:\Users\Ahmad\AppData\Local\Programs\MiKTeX\tex/latex/amsfonts\amsfonts.sty
Package: amsfonts 2013/01/14 v3.01 Basic AMSFonts support
\@emptytoks=\toks18
\symAMSa=\mathgroup4
\symAMSb=\mathgroup5
LaTeX Font Info:    Redeclaring math symbol \hbar on input line 98.
LaTeX Font Info:    Overwriting math alphabet `\mathfrak' in version `bold'
(Font)                  U/euf/m/n --> U/euf/b/n on input line 106.
)
(C:\Users\Ahmad\AppData\Local\Programs\MiKTeX\tex/latex/amsmath\amsmath.sty
Package: amsmath 2021/04/20 v2.17j AMS math features
\@mathmargin=\skip50

For additional information on amsmath, use the `?' option.
(C:\Users\Ahmad\AppData\Local\Programs\MiKTeX\tex/latex/amsmath\amstext.sty
Package: amstext 2000/06/29 v2.01 AMS text

(C:\Users\Ahmad\AppData\Local\Programs\MiKTeX\tex/latex/amsmath\amsgen.sty
File: amsgen.sty 1999/11/30 v2.0 generic functions
\@emptytoks=\toks19
\ex@=\dimen148
))
(C:\Users\Ahmad\AppData\Local\Programs\MiKTeX\tex/latex/amsmath\amsbsy.sty
Package: amsbsy 1999/11/29 v1.2d Bold Symbols
\pmbraise@=\dimen149
)
(C:\Users\Ahmad\AppData\Local\Programs\MiKTeX\tex/latex/amsmath\amsopn.sty
Package: amsopn 2016/03/08 v2.02 operator names
)
\inf@bad=\count273
LaTeX Info: Redefining \frac on input line 234.
\uproot@=\count274
\leftroot@=\count275
LaTeX Info: Redefining \overline on input line 399.
\classnum@=\count276
\DOTSCASE@=\count277
LaTeX Info: Redefining \ldots on input line 496.
LaTeX Info: Redefining \dots on input line 499.
LaTeX Info: Redefining \cdots on input line 620.
\Mathstrutbox@=\box51
\strutbox@=\box52
\big@size=\dimen150
LaTeX Font Info:    Redeclaring font encoding OML on input line 743.
LaTeX Font Info:    Redeclaring font encoding OMS on input line 744.
\macc@depth=\count278
\c@MaxMatrixCols=\count279
\dotsspace@=\muskip17
\c@parentequation=\count280
\dspbrk@lvl=\count281
\tag@help=\toks20
\row@=\count282
\column@=\count283
\maxfields@=\count284
\andhelp@=\toks21
\eqnshift@=\dimen151
\alignsep@=\dimen152
\tagshift@=\dimen153
\tagwidth@=\dimen154
\totwidth@=\dimen155
\lineht@=\dimen156
\@envbody=\toks22
\multlinegap=\skip51
\multlinetaggap=\skip52
\mathdisplay@stack=\toks23
LaTeX Info: Redefining \[ on input line 2923.
LaTeX Info: Redefining \] on input line 2924.
)
(C:\Users\Ahmad\AppData\Local\Programs\MiKTeX\tex/latex/amscls\amsthm.sty
Package: amsthm 2020/05/29 v2.20.6
\thm@style=\toks24
\thm@bodyfont=\toks25
\thm@headfont=\toks26
\thm@notefont=\toks27
\thm@headpunct=\toks28
\thm@preskip=\skip53
\thm@postskip=\skip54
\thm@headsep=\skip55
\dth@everypar=\toks29
)
(C:\Users\Ahmad\AppData\Local\Programs\MiKTeX\tex/latex/graphics\graphics.sty
Package: graphics 2021/03/04 v1.4d Standard LaTeX Graphics (DPC,SPQR)

(C:\Users\Ahmad\AppData\Local\Programs\MiKTeX\tex/latex/graphics\trig.sty
Package: trig 2016/01/03 v1.10 sin cos tan (DPC)
)
(C:\Users\Ahmad\AppData\Local\Programs\MiKTeX\tex/latex/graphics-cfg\graphics.c
fg
File: graphics.cfg 2016/06/04 v1.11 sample graphics configuration
)
Package graphics Info: Driver file: pdftex.def on input line 107.

(C:\Users\Ahmad\AppData\Local\Programs\MiKTeX\tex/latex/graphics-def\pdftex.def
File: pdftex.def 2020/10/05 v1.2a Graphics/color driver for pdftex
))
(C:\Users\Ahmad\AppData\Local\Programs\MiKTeX\tex/latex/epstopdf-pkg\epstopdf.s
ty
Package: epstopdf 2020-01-24 v2.11 Conversion with epstopdf on the fly (HO)
 (C:\Users\Ahmad\AppData\Local\Programs\MiKTeX\tex/latex/grfext\grfext.sty
Package: grfext 2019/12/03 v1.3 Manage graphics extensions (HO)
)
(C:\Users\Ahmad\AppData\Local\Programs\MiKTeX\tex/latex/epstopdf-pkg\epstopdf-b
ase.sty
Package: epstopdf-base 2020-01-24 v2.11 Base part for package epstopdf
Package epstopdf-base Info: Redefining graphics rule for `.eps' on input line 4
85.
Package grfext Info: Graphics extension search list:
(grfext)             [.pdf,.png,.jpg,.mps,.jpeg,.jbig2,.jb2,.PDF,.PNG,.JPG,.JPE
G,.JBIG2,.JB2,.eps]
(grfext)             \AppendGraphicsExtensions on input line 504.

(C:\Users\Ahmad\AppData\Local\Programs\MiKTeX\tex/latex/00miktex\epstopdf-sys.c
fg
File: epstopdf-sys.cfg 2021/03/18 v2.0 Configuration of epstopdf for MiKTeX
)))
(C:\Users\Ahmad\AppData\Local\Programs\MiKTeX\tex/latex/caption\caption.sty
Package: caption 2020/10/26 v3.5g Customizing captions (AR)

(C:\Users\Ahmad\AppData\Local\Programs\MiKTeX\tex/latex/caption\caption3.sty
Package: caption3 2020/10/21 v2.2e caption3 kernel (AR)
\captionmargin=\dimen157
\captionmargin@=\dimen158
\captionwidth=\dimen159
\caption@tempdima=\dimen160
\caption@indent=\dimen161
\caption@parindent=\dimen162
\caption@hangindent=\dimen163
Package caption Info: Standard document class detected.
)
\c@caption@flags=\count285
\c@continuedfloat=\count286
Package caption Info: hyperref package is loaded.
)
(C:\Users\Ahmad\AppData\Local\Programs\MiKTeX\tex/latex/caption\subcaption.sty
Package: subcaption 2020/10/07 v1.3j Sub-captions (AR)
\c@subfigure=\count287
\c@subtable=\count288
) (C:\Users\Ahmad\AppData\Local\Programs\MiKTeX\tex/latex/float\float.sty
Package: float 2001/11/08 v1.3d Float enhancements (AL)
\c@float@type=\count289
\float@exts=\toks30
\float@box=\box53
\@float@everytoks=\toks31
\@floatcapt=\box54
)
(C:\Users\Ahmad\AppData\Local\Programs\MiKTeX\tex/latex/natbib\natbib.sty
Package: natbib 2010/09/13 8.31b (PWD, AO)
\bibhang=\skip56
\bibsep=\skip57
LaTeX Info: Redefining \cite on input line 694.
\c@NAT@ctr=\count290
)
(C:\Users\Ahmad\AppData\Local\Programs\MiKTeX\tex/latex/graphics\graphicx.sty
Package: graphicx 2020/12/05 v1.2c Enhanced LaTeX Graphics (DPC,SPQR)
\Gin@req@height=\dimen164
\Gin@req@width=\dimen165
)
(C:\Users\Ahmad\AppData\Local\Programs\MiKTeX\tex/latex/booktabs\booktabs.sty
Package: booktabs 2020/01/12 v1.61803398 Publication quality tables
\heavyrulewidth=\dimen166
\lightrulewidth=\dimen167
\cmidrulewidth=\dimen168
\belowrulesep=\dimen169
\belowbottomsep=\dimen170
\aboverulesep=\dimen171
\abovetopsep=\dimen172
\cmidrulesep=\dimen173
\cmidrulekern=\dimen174
\defaultaddspace=\dimen175
\@cmidla=\count291
\@cmidlb=\count292
\@aboverulesep=\dimen176
\@belowrulesep=\dimen177
\@thisruleclass=\count293
\@lastruleclass=\count294
\@thisrulewidth=\dimen178
)
(C:\Users\Ahmad\AppData\Local\Programs\MiKTeX\tex/latex/tools\dcolumn.sty
Package: dcolumn 2014/10/28 v1.06 decimal alignment package (DPC)

(C:\Users\Ahmad\AppData\Local\Programs\MiKTeX\tex/latex/tools\array.sty
Package: array 2021/04/20 v2.5e Tabular extension package (FMi)
\col@sep=\dimen179
\ar@mcellbox=\box55
\extrarowheight=\dimen180
\NC@list=\toks32
\extratabsurround=\skip58
\backup@length=\skip59
\ar@cellbox=\box56
))
(C:\Users\Ahmad\AppData\Local\Programs\MiKTeX\tex/latex/graphics\lscape.sty
Package: lscape 2020/05/28 v3.02 Landscape Pages (DPC)
)
\c@Theorem=\count295
\c@Lemma=\count296
\c@Corollary=\count297
\c@proposition=\count298
\c@Definition=\count299
\c@Remark=\count300
\c@Problem=\count301

(C:\Users\Ahmad\AppData\Local\Programs\MiKTeX\tex/latex/amsfonts\amssymb.sty
Package: amssymb 2013/01/14 v3.01 AMS font symbols
)
(C:\Users\Ahmad\AppData\Local\Programs\MiKTeX\tex/latex/collcell\collcell.sty
Package: collcell 2011/02/27 v0.5 Collect the content of a tabular cell

(C:\Users\Ahmad\AppData\Local\Programs\MiKTeX\tex/latex/etoolbox\etoolbox.sty
Package: etoolbox 2020/10/05 v2.5k e-TeX tools for LaTeX (JAW)
\etb@tempcnta=\count302
)
\collect@cell@count=\count303
) (C:\Users\Ahmad\AppData\Local\Programs\MiKTeX\tex/latex/eqparbox\eqparbox.sty
Package: eqparbox 2017/09/03 v4.1 Create equal-widthed boxes
\eqp@tempdima=\skip60
\eqp@tempdimb=\skip61
\eqp@tabular@box=\box57
\eqp@list@box=\box58
\eqp@list@indent=\skip62

(C:\Users\Ahmad\AppData\Local\Programs\MiKTeX\tex/latex/environ\environ.sty
Package: environ 2014/05/04 v0.3 A new way to define environments

(C:\Users\Ahmad\AppData\Local\Programs\MiKTeX\tex/latex/trimspaces\trimspaces.s
ty
Package: trimspaces 2009/09/17 v1.1 Trim spaces around a token list
)))
(C:\Users\Ahmad\AppData\Local\Programs\MiKTeX\tex/latex/makecell\makecell.sty
Package: makecell 2009/08/03 V0.1e Managing of Tab Column Heads and Cells
\rotheadsize=\dimen181
\c@nlinenum=\count304
\TeXr@lab=\toks33
)
(C:\Users\Ahmad\AppData\Local\Programs\MiKTeX\tex/latex/base\latexsym.sty
Package: latexsym 1998/08/17 v2.2e Standard LaTeX package (lasy symbols)
\symlasy=\mathgroup6
LaTeX Font Info:    Overwriting symbol font `lasy' in version `bold'
(Font)                  U/lasy/m/n --> U/lasy/b/n on input line 52.
)
\c@theorem=\count305

(C:\Users\Ahmad\AppData\Local\Programs\MiKTeX\tex/latex/chngcntr\chngcntr.sty
Package: chngcntr 2018/04/09 v1.1a change counter resetting
Package chngcntr Info: \counterwithout already defined.
(chngcntr)             Quitting chngcntr on input line 21.
)
(C:\Users\Ahmad\AppData\Local\Programs\MiKTeX\tex/latex/l3backend\l3backend-pdf
tex.def
File: l3backend-pdftex.def 2021-05-07 L3 backend support: PDF output (pdfTeX)
\l__color_backend_stack_int=\count306
\l__pdf_internal_box=\box59
)

LaTeX Warning: Unused global option(s):
    [11.5pt].

(stochastic nuntrition.aux

LaTeX Warning: Label `expP8_1a' multiply defined.


LaTeX Warning: Label `sub@expP8_1a' multiply defined.


LaTeX Warning: Label `expP8_1b' multiply defined.


LaTeX Warning: Label `sub@expP8_1b' multiply defined.


LaTeX Warning: Label `expP8_1a' multiply defined.


LaTeX Warning: Label `sub@expP8_1a' multiply defined.


LaTeX Warning: Label `expP8_1b' multiply defined.


LaTeX Warning: Label `sub@expP8_1b' multiply defined.


LaTeX Warning: Label `expP8_1a' multiply defined.


LaTeX Warning: Label `sub@expP8_1a' multiply defined.


LaTeX Warning: Label `expP8_1b' multiply defined.


LaTeX Warning: Label `sub@expP8_1b' multiply defined.


LaTeX Warning: Label `expP8_1a' multiply defined.


LaTeX Warning: Label `sub@expP8_1a' multiply defined.


LaTeX Warning: Label `expP8_1b' multiply defined.


LaTeX Warning: Label `sub@expP8_1b' multiply defined.


LaTeX Warning: Label `expP8_1a' multiply defined.


LaTeX Warning: Label `sub@expP8_1a' multiply defined.


LaTeX Warning: Label `expP8_1b' multiply defined.


LaTeX Warning: Label `sub@expP8_1b' multiply defined.


LaTeX Warning: Label `expP8_1a' multiply defined.


LaTeX Warning: Label `sub@expP8_1a' multiply defined.


LaTeX Warning: Label `expP8_1b' multiply defined.


LaTeX Warning: Label `sub@expP8_1b' multiply defined.


LaTeX Warning: Label `expP8_1a' multiply defined.


LaTeX Warning: Label `sub@expP8_1a' multiply defined.


LaTeX Warning: Label `expP8_1b' multiply defined.


LaTeX Warning: Label `sub@expP8_1b' multiply defined.


LaTeX Warning: Label `expP8_1a' multiply defined.


LaTeX Warning: Label `sub@expP8_1a' multiply defined.


LaTeX Warning: Label `expP8_1b' multiply defined.


LaTeX Warning: Label `sub@expP8_1b' multiply defined.


LaTeX Warning: Label `expP8_1a' multiply defined.


LaTeX Warning: Label `sub@expP8_1a' multiply defined.


LaTeX Warning: Label `expP8_1b' multiply defined.


LaTeX Warning: Label `sub@expP8_1b' multiply defined.


LaTeX Warning: Label `expP8_1a' multiply defined.


LaTeX Warning: Label `sub@expP8_1a' multiply defined.


LaTeX Warning: Label `expP8_1b' multiply defined.


LaTeX Warning: Label `sub@expP8_1b' multiply defined.


LaTeX Warning: Label `expP8_1a' multiply defined.


LaTeX Warning: Label `sub@expP8_1a' multiply defined.


LaTeX Warning: Label `expP8_1b' multiply defined.


LaTeX Warning: Label `sub@expP8_1b' multiply defined.


LaTeX Warning: Label `expP8_1a' multiply defined.


LaTeX Warning: Label `sub@expP8_1a' multiply defined.


LaTeX Warning: Label `expP8_1b' multiply defined.


LaTeX Warning: Label `sub@expP8_1b' multiply defined.


LaTeX Warning: Label `expP8_1a' multiply defined.


LaTeX Warning: Label `sub@expP8_1a' multiply defined.


LaTeX Warning: Label `expP8_1b' multiply defined.


LaTeX Warning: Label `sub@expP8_1b' multiply defined.


LaTeX Warning: Label `expP8_1a' multiply defined.


LaTeX Warning: Label `sub@expP8_1a' multiply defined.


LaTeX Warning: Label `expP8_1b' multiply defined.


LaTeX Warning: Label `sub@expP8_1b' multiply defined.


LaTeX Warning: Label `expP8_1a' multiply defined.


LaTeX Warning: Label `sub@expP8_1a' multiply defined.


LaTeX Warning: Label `expP8_1b' multiply defined.


LaTeX Warning: Label `sub@expP8_1b' multiply defined.


LaTeX Warning: Label `expP8_1a' multiply defined.


LaTeX Warning: Label `sub@expP8_1a' multiply defined.


LaTeX Warning: Label `expP8_1b' multiply defined.


LaTeX Warning: Label `sub@expP8_1b' multiply defined.


LaTeX Warning: Label `expP8_1a' multiply defined.


LaTeX Warning: Label `sub@expP8_1a' multiply defined.


LaTeX Warning: Label `expP8_1b' multiply defined.


LaTeX Warning: Label `sub@expP8_1b' multiply defined.


LaTeX Warning: Label `expP8_1a' multiply defined.


LaTeX Warning: Label `sub@expP8_1a' multiply defined.


LaTeX Warning: Label `expP8_1b' multiply defined.


LaTeX Warning: Label `sub@expP8_1b' multiply defined.


LaTeX Warning: Label `expP8_1a' multiply defined.


LaTeX Warning: Label `sub@expP8_1a' multiply defined.


LaTeX Warning: Label `expP8_1b' multiply defined.


LaTeX Warning: Label `sub@expP8_1b' multiply defined.

)
\openout1 = `"stochastic nuntrition.aux"'.

LaTeX Font Info:    Checking defaults for OML/cmm/m/it on input line 58.
LaTeX Font Info:    ... okay on input line 58.
LaTeX Font Info:    Checking defaults for OMS/cmsy/m/n on input line 58.
LaTeX Font Info:    ... okay on input line 58.
LaTeX Font Info:    Checking defaults for OT1/cmr/m/n on input line 58.
LaTeX Font Info:    ... okay on input line 58.
LaTeX Font Info:    Checking defaults for T1/cmr/m/n on input line 58.
LaTeX Font Info:    ... okay on input line 58.
LaTeX Font Info:    Checking defaults for TS1/cmr/m/n on input line 58.
LaTeX Font Info:    ... okay on input line 58.
LaTeX Font Info:    Checking defaults for OMX/cmex/m/n on input line 58.
LaTeX Font Info:    ... okay on input line 58.
LaTeX Font Info:    Checking defaults for U/cmr/m/n on input line 58.
LaTeX Font Info:    ... okay on input line 58.
LaTeX Font Info:    Checking defaults for PD1/pdf/m/n on input line 58.
LaTeX Font Info:    ... okay on input line 58.
LaTeX Font Info:    Checking defaults for PU/pdf/m/n on input line 58.
LaTeX Font Info:    ... okay on input line 58.
Package hyperref Info: Link coloring OFF on input line 58.
 (C:\Users\Ahmad\AppData\Local\Programs\MiKTeX\tex/latex/hyperref\nameref.sty
Package: nameref 2021-04-02 v2.47 Cross-referencing by name of section

(C:\Users\Ahmad\AppData\Local\Programs\MiKTeX\tex/latex/refcount\refcount.sty
Package: refcount 2019/12/15 v3.6 Data extraction from label references (HO)
)
(C:\Users\Ahmad\AppData\Local\Programs\MiKTeX\tex/generic/gettitlestring\gettit
lestring.sty
Package: gettitlestring 2019/12/15 v1.6 Cleanup title references (HO)
)
\c@section@level=\count307
)
LaTeX Info: Redefining \ref on input line 58.
LaTeX Info: Redefining \pageref on input line 58.
LaTeX Info: Redefining \nameref on input line 58.
 (stochastic nuntrition.out) (stochastic nuntrition.out)
\@outlinefile=\write3
\openout3 = `"stochastic nuntrition.out"'.


(C:\Users\Ahmad\AppData\Local\Programs\MiKTeX\tex/context/base/mkii\supp-pdf.mk
ii
[Loading MPS to PDF converter (version 2006.09.02).]
\scratchcounter=\count308
\scratchdimen=\dimen182
\scratchbox=\box60
\nofMPsegments=\count309
\nofMParguments=\count310
\everyMPshowfont=\toks34
\MPscratchCnt=\count311
\MPscratchDim=\dimen183
\MPnumerator=\count312
\makeMPintoPDFobject=\count313
\everyMPtoPDFconversion=\toks35
)
Package caption Info: Begin \AtBeginDocument code.
Package caption Info: float package is loaded.
Package caption Info: End \AtBeginDocument code.
LaTeX Font Info:    Trying to load font information for U+msa on input line 78.

 (C:\Users\Ahmad\AppData\Local\Programs\MiKTeX\tex/latex/amsfonts\umsa.fd
File: umsa.fd 2013/01/14 v3.01 AMS symbols A
)
LaTeX Font Info:    Trying to load font information for U+msb on input line 78.


(C:\Users\Ahmad\AppData\Local\Programs\MiKTeX\tex/latex/amsfonts\umsb.fd
File: umsb.fd 2013/01/14 v3.01 AMS symbols B
)
LaTeX Font Info:    Trying to load font information for U+lasy on input line 78
.

(C:\Users\Ahmad\AppData\Local\Programs\MiKTeX\tex/latex/base\ulasy.fd
File: ulasy.fd 1998/08/17 v2.2e LaTeX symbol font definitions
)
Underfull \hbox (badness 10000) in paragraph at lines 81--85

 []

[1

{C:/Users/Ahmad/AppData/Local/MiKTeX/pdftex/config/pdftex.map}] [2] [3]
[4] [5

]

LaTeX Warning: File `Doc10.eps' not found on input line 188.

Package epstopdf Info: Source file: <Doc10.eps>
(epstopdf)             Output file: <Doc10-eps-converted-to.pdf>
(epstopdf)                    date: 2022-08-28 07:51:24
(epstopdf)                    size: 121284 bytes
(epstopdf)             Command: <miktex-epstopdf --outfile=Doc10-eps-converted-
to.pdf Doc10.eps>
(epstopdf)             \includegraphics on input line 188.
Package epstopdf Info: Output file is already uptodate.


pdfTeX warning: pdflatex.exe (file ./Doc10-eps-converted-to.pdf): PDF inclusion
: found PDF version <1.7>, but at most version <1.5> allowed
<Doc10-eps-converted-to.pdf, id=163, 614.295pt x 795.97375pt>
File: Doc10-eps-converted-to.pdf Graphic file (type pdf)
<use Doc10-eps-converted-to.pdf>
Package pdftex.def Info: Doc10-eps-converted-to.pdf  used on input line 188.
(pdftex.def)             Requested size: 375.57779pt x 486.66068pt.
[6

 <./Doc10-eps-converted-to.pdf>]
LaTeX Font Info:    Trying to load font information for U+euf on input line 217
.

(C:\Users\Ahmad\AppData\Local\Programs\MiKTeX\tex/latex/amsfonts\ueuf.fd
File: ueuf.fd 2013/01/14 v3.01 Euler Fraktur
)
[7]
Underfull \hbox (badness 10000) in paragraph at lines 262--263

 []

[8] [9] [10] [11] [12] [13] [14] [15] [16] [17] [18] [19] [20]

LaTeX Warning: File `Plot1.eps' not found on input line 671.

Package epstopdf Info: Source file: <Plot1.eps>
(epstopdf)             Output file: <Plot1-eps-converted-to.pdf>
(epstopdf)                    date: 2023-03-30 22:10:24
(epstopdf)                    size: 20252 bytes
(epstopdf)             Command: <miktex-epstopdf --outfile=Plot1-eps-converted-
to.pdf Plot1.eps>
(epstopdf)             \includegraphics on input line 671.
Package epstopdf Info: Output file is already uptodate.


pdfTeX warning: pdflatex.exe (file ./Plot1-eps-converted-to.pdf): PDF inclusion
: found PDF version <1.7>, but at most version <1.5> allowed
<Plot1-eps-converted-to.pdf, id=413, 421.575pt x 316.18124pt>
File: Plot1-eps-converted-to.pdf Graphic file (type pdf)
<use Plot1-eps-converted-to.pdf>
Package pdftex.def Info: Plot1-eps-converted-to.pdf  used on input line 671.
(pdftex.def)             Requested size: 230.04309pt x 172.53487pt.

LaTeX Warning: File `Plot5.eps' not found on input line 676.

Package epstopdf Info: Source file: <Plot5.eps>
(epstopdf)             Output file: <Plot5-eps-converted-to.pdf>
(epstopdf)                    date: 2023-03-30 23:06:58
(epstopdf)                    size: 41064 bytes
(epstopdf)             Command: <miktex-epstopdf --outfile=Plot5-eps-converted-
to.pdf Plot5.eps>
(epstopdf)             \includegraphics on input line 676.
Package epstopdf Info: Output file is already uptodate.


pdfTeX warning: pdflatex.exe (file ./Plot5-eps-converted-to.pdf): PDF inclusion
: found PDF version <1.7>, but at most version <1.5> allowed
<Plot5-eps-converted-to.pdf, id=414, 421.575pt x 316.18124pt>
File: Plot5-eps-converted-to.pdf Graphic file (type pdf)
<use Plot5-eps-converted-to.pdf>
Package pdftex.def Info: Plot5-eps-converted-to.pdf  used on input line 676.
(pdftex.def)             Requested size: 230.04309pt x 172.53487pt.
[21]

LaTeX Warning: File `Plot2.eps' not found on input line 688.

Package epstopdf Info: Source file: <Plot2.eps>
(epstopdf)             Output file: <Plot2-eps-converted-to.pdf>
(epstopdf)                    date: 2023-03-30 22:15:19
(epstopdf)                    size: 20784 bytes
(epstopdf)             Command: <miktex-epstopdf --outfile=Plot2-eps-converted-
to.pdf Plot2.eps>
(epstopdf)             \includegraphics on input line 688.
Package epstopdf Info: Output file is already uptodate.


pdfTeX warning: pdflatex.exe (file ./Plot2-eps-converted-to.pdf): PDF inclusion
: found PDF version <1.7>, but at most version <1.5> allowed
<Plot2-eps-converted-to.pdf, id=435, 421.575pt x 316.18124pt>
File: Plot2-eps-converted-to.pdf Graphic file (type pdf)
<use Plot2-eps-converted-to.pdf>
Package pdftex.def Info: Plot2-eps-converted-to.pdf  used on input line 688.
(pdftex.def)             Requested size: 230.04309pt x 172.53487pt.

LaTeX Warning: File `Plot6.eps' not found on input line 693.

Package epstopdf Info: Source file: <Plot6.eps>
(epstopdf)             Output file: <Plot6-eps-converted-to.pdf>
(epstopdf)                    date: 2023-03-30 23:06:59
(epstopdf)                    size: 42658 bytes
(epstopdf)             Command: <miktex-epstopdf --outfile=Plot6-eps-converted-
to.pdf Plot6.eps>
(epstopdf)             \includegraphics on input line 693.
Package epstopdf Info: Output file is already uptodate.


pdfTeX warning: pdflatex.exe (file ./Plot6-eps-converted-to.pdf): PDF inclusion
: found PDF version <1.7>, but at most version <1.5> allowed
<Plot6-eps-converted-to.pdf, id=436, 421.575pt x 316.18124pt>
File: Plot6-eps-converted-to.pdf Graphic file (type pdf)
<use Plot6-eps-converted-to.pdf>
Package pdftex.def Info: Plot6-eps-converted-to.pdf  used on input line 693.
(pdftex.def)             Requested size: 230.04309pt x 172.53487pt.

LaTeX Warning: File `Plot3.eps' not found on input line 705.

Package epstopdf Info: Source file: <Plot3.eps>
(epstopdf)             Output file: <Plot3-eps-converted-to.pdf>
(epstopdf)                    date: 2023-03-30 23:07:00
(epstopdf)                    size: 20985 bytes
(epstopdf)             Command: <miktex-epstopdf --outfile=Plot3-eps-converted-
to.pdf Plot3.eps>
(epstopdf)             \includegraphics on input line 705.
Package epstopdf Info: Output file is already uptodate.


pdfTeX warning: pdflatex.exe (file ./Plot3-eps-converted-to.pdf): PDF inclusion
: found PDF version <1.7>, but at most version <1.5> allowed
<Plot3-eps-converted-to.pdf, id=441, 421.575pt x 316.18124pt>
File: Plot3-eps-converted-to.pdf Graphic file (type pdf)
<use Plot3-eps-converted-to.pdf>
Package pdftex.def Info: Plot3-eps-converted-to.pdf  used on input line 705.
(pdftex.def)             Requested size: 230.04309pt x 172.53487pt.

LaTeX Warning: File `Plot7.eps' not found on input line 710.

Package epstopdf Info: Source file: <Plot7.eps>
(epstopdf)             Output file: <Plot7-eps-converted-to.pdf>
(epstopdf)                    date: 2023-03-30 23:07:01
(epstopdf)                    size: 40538 bytes
(epstopdf)             Command: <miktex-epstopdf --outfile=Plot7-eps-converted-
to.pdf Plot7.eps>
(epstopdf)             \includegraphics on input line 710.
Package epstopdf Info: Output file is already uptodate.


pdfTeX warning: pdflatex.exe (file ./Plot7-eps-converted-to.pdf): PDF inclusion
: found PDF version <1.7>, but at most version <1.5> allowed
<Plot7-eps-converted-to.pdf, id=442, 421.575pt x 316.18124pt>
File: Plot7-eps-converted-to.pdf Graphic file (type pdf)
<use Plot7-eps-converted-to.pdf>
Package pdftex.def Info: Plot7-eps-converted-to.pdf  used on input line 710.
(pdftex.def)             Requested size: 230.04309pt x 172.53487pt.
[22 <./Plot1-eps-converted-to.pdf> <./Plot5-eps-converted-to.pdf> <./Plot2-eps-
converted-to.pdf> <./Plot6-eps-converted-to.pdf>]

LaTeX Warning: File `Plot4.eps' not found on input line 722.

Package epstopdf Info: Source file: <Plot4.eps>
(epstopdf)             Output file: <Plot4-eps-converted-to.pdf>
(epstopdf)                    date: 2023-03-30 23:07:02
(epstopdf)                    size: 20050 bytes
(epstopdf)             Command: <miktex-epstopdf --outfile=Plot4-eps-converted-
to.pdf Plot4.eps>
(epstopdf)             \includegraphics on input line 722.
Package epstopdf Info: Output file is already uptodate.


pdfTeX warning: pdflatex.exe (file ./Plot4-eps-converted-to.pdf): PDF inclusion
: found PDF version <1.7>, but at most version <1.5> allowed
<Plot4-eps-converted-to.pdf, id=476, 421.575pt x 316.18124pt>
File: Plot4-eps-converted-to.pdf Graphic file (type pdf)
<use Plot4-eps-converted-to.pdf>
Package pdftex.def Info: Plot4-eps-converted-to.pdf  used on input line 722.
(pdftex.def)             Requested size: 230.04309pt x 172.53487pt.

LaTeX Warning: File `Plot8.eps' not found on input line 727.

Package epstopdf Info: Source file: <Plot8.eps>
(epstopdf)             Output file: <Plot8-eps-converted-to.pdf>
(epstopdf)                    date: 2023-03-30 23:19:48
(epstopdf)                    size: 40457 bytes
(epstopdf)             Command: <miktex-epstopdf --outfile=Plot8-eps-converted-
to.pdf Plot8.eps>
(epstopdf)             \includegraphics on input line 727.
Package epstopdf Info: Output file is already uptodate.


pdfTeX warning: pdflatex.exe (file ./Plot8-eps-converted-to.pdf): PDF inclusion
: found PDF version <1.7>, but at most version <1.5> allowed
<Plot8-eps-converted-to.pdf, id=477, 421.575pt x 316.18124pt>
File: Plot8-eps-converted-to.pdf Graphic file (type pdf)
<use Plot8-eps-converted-to.pdf>
Package pdftex.def Info: Plot8-eps-converted-to.pdf  used on input line 727.
(pdftex.def)             Requested size: 230.04309pt x 172.53487pt.

LaTeX Warning: File `Plot1a.eps' not found on input line 745.

Package epstopdf Info: Source file: <Plot1a.eps>
(epstopdf)             Output file: <Plot1a-eps-converted-to.pdf>
(epstopdf)                    date: 2023-03-30 22:10:26
(epstopdf)                    size: 16252 bytes
(epstopdf)             Command: <miktex-epstopdf --outfile=Plot1a-eps-converted
-to.pdf Plot1a.eps>
(epstopdf)             \includegraphics on input line 745.
Package epstopdf Info: Output file is already uptodate.


pdfTeX warning: pdflatex.exe (file ./Plot1a-eps-converted-to.pdf): PDF inclusio
n: found PDF version <1.7>, but at most version <1.5> allowed
<Plot1a-eps-converted-to.pdf, id=482, 421.575pt x 316.18124pt>
File: Plot1a-eps-converted-to.pdf Graphic file (type pdf)
<use Plot1a-eps-converted-to.pdf>
Package pdftex.def Info: Plot1a-eps-converted-to.pdf  used on input line 745.
(pdftex.def)             Requested size: 230.04309pt x 172.53487pt.

LaTeX Warning: File `Plot5a.eps' not found on input line 750.

Package epstopdf Info: Source file: <Plot5a.eps>
(epstopdf)             Output file: <Plot5a-eps-converted-to.pdf>
(epstopdf)                    date: 2023-03-30 23:19:49
(epstopdf)                    size: 36733 bytes
(epstopdf)             Command: <miktex-epstopdf --outfile=Plot5a-eps-converted
-to.pdf Plot5a.eps>
(epstopdf)             \includegraphics on input line 750.
Package epstopdf Info: Output file is already uptodate.


pdfTeX warning: pdflatex.exe (file ./Plot5a-eps-converted-to.pdf): PDF inclusio
n: found PDF version <1.7>, but at most version <1.5> allowed
<Plot5a-eps-converted-to.pdf, id=483, 421.575pt x 316.18124pt>
File: Plot5a-eps-converted-to.pdf Graphic file (type pdf)
<use Plot5a-eps-converted-to.pdf>
Package pdftex.def Info: Plot5a-eps-converted-to.pdf  used on input line 750.
(pdftex.def)             Requested size: 230.04309pt x 172.53487pt.
[23 <./Plot3-eps-converted-to.pdf> <./Plot7-eps-converted-to.pdf> <./Plot4-eps-
converted-to.pdf> <./Plot8-eps-converted-to.pdf>]

LaTeX Warning: File `Plot2a.eps' not found on input line 762.

Package epstopdf Info: Source file: <Plot2a.eps>
(epstopdf)             Output file: <Plot2a-eps-converted-to.pdf>
(epstopdf)                    date: 2023-03-30 22:15:21
(epstopdf)                    size: 20758 bytes
(epstopdf)             Command: <miktex-epstopdf --outfile=Plot2a-eps-converted
-to.pdf Plot2a.eps>
(epstopdf)             \includegraphics on input line 762.
Package epstopdf Info: Output file is already uptodate.


pdfTeX warning: pdflatex.exe (file ./Plot2a-eps-converted-to.pdf): PDF inclusio
n: found PDF version <1.7>, but at most version <1.5> allowed
<Plot2a-eps-converted-to.pdf, id=514, 421.575pt x 316.18124pt>
File: Plot2a-eps-converted-to.pdf Graphic file (type pdf)
<use Plot2a-eps-converted-to.pdf>
Package pdftex.def Info: Plot2a-eps-converted-to.pdf  used on input line 762.
(pdftex.def)             Requested size: 230.04309pt x 172.53487pt.

LaTeX Warning: File `Plot6a.eps' not found on input line 767.

Package epstopdf Info: Source file: <Plot6a.eps>
(epstopdf)             Output file: <Plot6a-eps-converted-to.pdf>
(epstopdf)                    date: 2023-03-30 23:19:50
(epstopdf)                    size: 41867 bytes
(epstopdf)             Command: <miktex-epstopdf --outfile=Plot6a-eps-converted
-to.pdf Plot6a.eps>
(epstopdf)             \includegraphics on input line 767.
Package epstopdf Info: Output file is already uptodate.


pdfTeX warning: pdflatex.exe (file ./Plot6a-eps-converted-to.pdf): PDF inclusio
n: found PDF version <1.7>, but at most version <1.5> allowed
<Plot6a-eps-converted-to.pdf, id=515, 421.575pt x 316.18124pt>
File: Plot6a-eps-converted-to.pdf Graphic file (type pdf)
<use Plot6a-eps-converted-to.pdf>
Package pdftex.def Info: Plot6a-eps-converted-to.pdf  used on input line 767.
(pdftex.def)             Requested size: 230.04309pt x 172.53487pt.

LaTeX Warning: File `Plot3a.eps' not found on input line 779.

Package epstopdf Info: Source file: <Plot3a.eps>
(epstopdf)             Output file: <Plot3a-eps-converted-to.pdf>
(epstopdf)                    date: 2023-03-30 23:07:04
(epstopdf)                    size: 21320 bytes
(epstopdf)             Command: <miktex-epstopdf --outfile=Plot3a-eps-converted
-to.pdf Plot3a.eps>
(epstopdf)             \includegraphics on input line 779.
Package epstopdf Info: Output file is already uptodate.


pdfTeX warning: pdflatex.exe (file ./Plot3a-eps-converted-to.pdf): PDF inclusio
n: found PDF version <1.7>, but at most version <1.5> allowed
<Plot3a-eps-converted-to.pdf, id=520, 421.575pt x 316.18124pt>
File: Plot3a-eps-converted-to.pdf Graphic file (type pdf)
<use Plot3a-eps-converted-to.pdf>
Package pdftex.def Info: Plot3a-eps-converted-to.pdf  used on input line 779.
(pdftex.def)             Requested size: 230.04309pt x 172.53487pt.

LaTeX Warning: File `Plot7a.eps' not found on input line 784.

Package epstopdf Info: Source file: <Plot7a.eps>
(epstopdf)             Output file: <Plot7a-eps-converted-to.pdf>
(epstopdf)                    date: 2023-03-30 23:19:52
(epstopdf)                    size: 40108 bytes
(epstopdf)             Command: <miktex-epstopdf --outfile=Plot7a-eps-converted
-to.pdf Plot7a.eps>
(epstopdf)             \includegraphics on input line 784.
Package epstopdf Info: Output file is already uptodate.


pdfTeX warning: pdflatex.exe (file ./Plot7a-eps-converted-to.pdf): PDF inclusio
n: found PDF version <1.7>, but at most version <1.5> allowed
<Plot7a-eps-converted-to.pdf, id=521, 421.575pt x 316.18124pt>
File: Plot7a-eps-converted-to.pdf Graphic file (type pdf)
<use Plot7a-eps-converted-to.pdf>
Package pdftex.def Info: Plot7a-eps-converted-to.pdf  used on input line 784.
(pdftex.def)             Requested size: 230.04309pt x 172.53487pt.
[24 <./Plot1a-eps-converted-to.pdf> <./Plot5a-eps-converted-to.pdf> <./Plot2a-e
ps-converted-to.pdf> <./Plot6a-eps-converted-to.pdf>]

LaTeX Warning: File `Plot4a.eps' not found on input line 796.

Package epstopdf Info: Source file: <Plot4a.eps>
(epstopdf)             Output file: <Plot4a-eps-converted-to.pdf>
(epstopdf)                    date: 2023-03-30 23:07:05
(epstopdf)                    size: 19878 bytes
(epstopdf)             Command: <miktex-epstopdf --outfile=Plot4a-eps-converted
-to.pdf Plot4a.eps>
(epstopdf)             \includegraphics on input line 796.
Package epstopdf Info: Output file is already uptodate.


pdfTeX warning: pdflatex.exe (file ./Plot4a-eps-converted-to.pdf): PDF inclusio
n: found PDF version <1.7>, but at most version <1.5> allowed
<Plot4a-eps-converted-to.pdf, id=552, 421.575pt x 316.18124pt>
File: Plot4a-eps-converted-to.pdf Graphic file (type pdf)
<use Plot4a-eps-converted-to.pdf>
Package pdftex.def Info: Plot4a-eps-converted-to.pdf  used on input line 796.
(pdftex.def)             Requested size: 230.04309pt x 172.53487pt.

LaTeX Warning: File `Plot8a.eps' not found on input line 801.

Package epstopdf Info: Source file: <Plot8a.eps>
(epstopdf)             Output file: <Plot8a-eps-converted-to.pdf>
(epstopdf)                    date: 2023-03-30 23:19:53
(epstopdf)                    size: 41494 bytes
(epstopdf)             Command: <miktex-epstopdf --outfile=Plot8a-eps-converted
-to.pdf Plot8a.eps>
(epstopdf)             \includegraphics on input line 801.
Package epstopdf Info: Output file is already uptodate.


pdfTeX warning: pdflatex.exe (file ./Plot8a-eps-converted-to.pdf): PDF inclusio
n: found PDF version <1.7>, but at most version <1.5> allowed
<Plot8a-eps-converted-to.pdf, id=553, 421.575pt x 316.18124pt>
File: Plot8a-eps-converted-to.pdf Graphic file (type pdf)
<use Plot8a-eps-converted-to.pdf>
Package pdftex.def Info: Plot8a-eps-converted-to.pdf  used on input line 801.
(pdftex.def)             Requested size: 230.04309pt x 172.53487pt.

LaTeX Warning: File `Plot1aa.eps' not found on input line 812.

Package epstopdf Info: Source file: <Plot1aa.eps>
(epstopdf)             Output file: <Plot1aa-eps-converted-to.pdf>
(epstopdf)                    date: 2023-03-30 22:10:27
(epstopdf)                    size: 16187 bytes
(epstopdf)             Command: <miktex-epstopdf --outfile=Plot1aa-eps-converte
d-to.pdf Plot1aa.eps>
(epstopdf)             \includegraphics on input line 812.
Package epstopdf Info: Output file is already uptodate.


pdfTeX warning: pdflatex.exe (file ./Plot1aa-eps-converted-to.pdf): PDF inclusi
on: found PDF version <1.7>, but at most version <1.5> allowed
<Plot1aa-eps-converted-to.pdf, id=558, 421.575pt x 316.18124pt>
File: Plot1aa-eps-converted-to.pdf Graphic file (type pdf)
<use Plot1aa-eps-converted-to.pdf>
Package pdftex.def Info: Plot1aa-eps-converted-to.pdf  used on input line 812.
(pdftex.def)             Requested size: 230.04309pt x 172.53487pt.

LaTeX Warning: File `Plot5aa.eps' not found on input line 817.

Package epstopdf Info: Source file: <Plot5aa.eps>
(epstopdf)             Output file: <Plot5aa-eps-converted-to.pdf>
(epstopdf)                    date: 2023-03-30 23:19:54
(epstopdf)                    size: 35821 bytes
(epstopdf)             Command: <miktex-epstopdf --outfile=Plot5aa-eps-converte
d-to.pdf Plot5aa.eps>
(epstopdf)             \includegraphics on input line 817.
Package epstopdf Info: Output file is already uptodate.


pdfTeX warning: pdflatex.exe (file ./Plot5aa-eps-converted-to.pdf): PDF inclusi
on: found PDF version <1.7>, but at most version <1.5> allowed
<Plot5aa-eps-converted-to.pdf, id=559, 421.575pt x 316.18124pt>
File: Plot5aa-eps-converted-to.pdf Graphic file (type pdf)
<use Plot5aa-eps-converted-to.pdf>
Package pdftex.def Info: Plot5aa-eps-converted-to.pdf  used on input line 817.
(pdftex.def)             Requested size: 230.04309pt x 172.53487pt.
[25 <./Plot3a-eps-converted-to.pdf> <./Plot7a-eps-converted-to.pdf> <./Plot4a-e
ps-converted-to.pdf> <./Plot8a-eps-converted-to.pdf>]

LaTeX Warning: File `Plot2aa.eps' not found on input line 829.

Package epstopdf Info: Source file: <Plot2aa.eps>
(epstopdf)             Output file: <Plot2aa-eps-converted-to.pdf>
(epstopdf)                    date: 2023-03-30 22:15:22
(epstopdf)                    size: 20767 bytes
(epstopdf)             Command: <miktex-epstopdf --outfile=Plot2aa-eps-converte
d-to.pdf Plot2aa.eps>
(epstopdf)             \includegraphics on input line 829.
Package epstopdf Info: Output file is already uptodate.


pdfTeX warning: pdflatex.exe (file ./Plot2aa-eps-converted-to.pdf): PDF inclusi
on: found PDF version <1.7>, but at most version <1.5> allowed
<Plot2aa-eps-converted-to.pdf, id=591, 421.575pt x 316.18124pt>
File: Plot2aa-eps-converted-to.pdf Graphic file (type pdf)
<use Plot2aa-eps-converted-to.pdf>
Package pdftex.def Info: Plot2aa-eps-converted-to.pdf  used on input line 829.
(pdftex.def)             Requested size: 230.04309pt x 172.53487pt.

LaTeX Warning: File `Plot6aa.eps' not found on input line 834.

Package epstopdf Info: Source file: <Plot6aa.eps>
(epstopdf)             Output file: <Plot6aa-eps-converted-to.pdf>
(epstopdf)                    date: 2023-03-30 23:19:55
(epstopdf)                    size: 38656 bytes
(epstopdf)             Command: <miktex-epstopdf --outfile=Plot6aa-eps-converte
d-to.pdf Plot6aa.eps>
(epstopdf)             \includegraphics on input line 834.
Package epstopdf Info: Output file is already uptodate.


pdfTeX warning: pdflatex.exe (file ./Plot6aa-eps-converted-to.pdf): PDF inclusi
on: found PDF version <1.7>, but at most version <1.5> allowed
<Plot6aa-eps-converted-to.pdf, id=592, 421.575pt x 316.18124pt>
File: Plot6aa-eps-converted-to.pdf Graphic file (type pdf)
<use Plot6aa-eps-converted-to.pdf>
Package pdftex.def Info: Plot6aa-eps-converted-to.pdf  used on input line 834.
(pdftex.def)             Requested size: 230.04309pt x 172.53487pt.

LaTeX Warning: File `Plot3aa.eps' not found on input line 846.

Package epstopdf Info: Source file: <Plot3aa.eps>
(epstopdf)             Output file: <Plot3aa-eps-converted-to.pdf>
(epstopdf)                    date: 2023-03-30 23:07:07
(epstopdf)                    size: 20859 bytes
(epstopdf)             Command: <miktex-epstopdf --outfile=Plot3aa-eps-converte
d-to.pdf Plot3aa.eps>
(epstopdf)             \includegraphics on input line 846.
Package epstopdf Info: Output file is already uptodate.


pdfTeX warning: pdflatex.exe (file ./Plot3aa-eps-converted-to.pdf): PDF inclusi
on: found PDF version <1.7>, but at most version <1.5> allowed
<Plot3aa-eps-converted-to.pdf, id=597, 421.575pt x 316.18124pt>
File: Plot3aa-eps-converted-to.pdf Graphic file (type pdf)
<use Plot3aa-eps-converted-to.pdf>
Package pdftex.def Info: Plot3aa-eps-converted-to.pdf  used on input line 846.
(pdftex.def)             Requested size: 230.04309pt x 172.53487pt.

LaTeX Warning: File `Plot7aa.eps' not found on input line 851.

Package epstopdf Info: Source file: <Plot7aa.eps>
(epstopdf)             Output file: <Plot7aa-eps-converted-to.pdf>
(epstopdf)                    date: 2023-03-30 23:19:56
(epstopdf)                    size: 43606 bytes
(epstopdf)             Command: <miktex-epstopdf --outfile=Plot7aa-eps-converte
d-to.pdf Plot7aa.eps>
(epstopdf)             \includegraphics on input line 851.
Package epstopdf Info: Output file is already uptodate.


pdfTeX warning: pdflatex.exe (file ./Plot7aa-eps-converted-to.pdf): PDF inclusi
on: found PDF version <1.7>, but at most version <1.5> allowed
<Plot7aa-eps-converted-to.pdf, id=598, 421.575pt x 316.18124pt>
File: Plot7aa-eps-converted-to.pdf Graphic file (type pdf)
<use Plot7aa-eps-converted-to.pdf>
Package pdftex.def Info: Plot7aa-eps-converted-to.pdf  used on input line 851.
(pdftex.def)             Requested size: 230.04309pt x 172.53487pt.
[26 <./Plot1aa-eps-converted-to.pdf> <./Plot5aa-eps-converted-to.pdf> <./Plot2a
a-eps-converted-to.pdf> <./Plot6aa-eps-converted-to.pdf>]

LaTeX Warning: File `Plot4aa.eps' not found on input line 863.

Package epstopdf Info: Source file: <Plot4aa.eps>
(epstopdf)             Output file: <Plot4aa-eps-converted-to.pdf>
(epstopdf)                    date: 2023-03-30 23:07:08
(epstopdf)                    size: 20030 bytes
(epstopdf)             Command: <miktex-epstopdf --outfile=Plot4aa-eps-converte
d-to.pdf Plot4aa.eps>
(epstopdf)             \includegraphics on input line 863.
Package epstopdf Info: Output file is already uptodate.


pdfTeX warning: pdflatex.exe (file ./Plot4aa-eps-converted-to.pdf): PDF inclusi
on: found PDF version <1.7>, but at most version <1.5> allowed
<Plot4aa-eps-converted-to.pdf, id=629, 421.575pt x 316.18124pt>
File: Plot4aa-eps-converted-to.pdf Graphic file (type pdf)
<use Plot4aa-eps-converted-to.pdf>
Package pdftex.def Info: Plot4aa-eps-converted-to.pdf  used on input line 863.
(pdftex.def)             Requested size: 230.04309pt x 172.53487pt.

LaTeX Warning: File `Plot8aa.eps' not found on input line 868.

Package epstopdf Info: Source file: <Plot8aa.eps>
(epstopdf)             Output file: <Plot8aa-eps-converted-to.pdf>
(epstopdf)                    date: 2023-03-30 23:19:57
(epstopdf)                    size: 37138 bytes
(epstopdf)             Command: <miktex-epstopdf --outfile=Plot8aa-eps-converte
d-to.pdf Plot8aa.eps>
(epstopdf)             \includegraphics on input line 868.
Package epstopdf Info: Output file is already uptodate.


pdfTeX warning: pdflatex.exe (file ./Plot8aa-eps-converted-to.pdf): PDF inclusi
on: found PDF version <1.7>, but at most version <1.5> allowed
<Plot8aa-eps-converted-to.pdf, id=630, 421.575pt x 316.18124pt>
File: Plot8aa-eps-converted-to.pdf Graphic file (type pdf)
<use Plot8aa-eps-converted-to.pdf>
Package pdftex.def Info: Plot8aa-eps-converted-to.pdf  used on input line 868.
(pdftex.def)             Requested size: 230.04309pt x 172.53487pt.

LaTeX Warning: File `Plot31.eps' not found on input line 883.

Package epstopdf Info: Source file: <Plot31.eps>
(epstopdf)             Output file: <Plot31-eps-converted-to.pdf>
(epstopdf)                    date: 2023-07-23 16:12:03
(epstopdf)                    size: 20402 bytes
(epstopdf)             Command: <miktex-epstopdf --outfile=Plot31-eps-converted
-to.pdf Plot31.eps>
(epstopdf)             \includegraphics on input line 883.
Package epstopdf Info: Output file is already uptodate.


pdfTeX warning: pdflatex.exe (file ./Plot31-eps-converted-to.pdf): PDF inclusio
n: found PDF version <1.7>, but at most version <1.5> allowed
<Plot31-eps-converted-to.pdf, id=635, 421.575pt x 316.18124pt>
File: Plot31-eps-converted-to.pdf Graphic file (type pdf)
<use Plot31-eps-converted-to.pdf>
Package pdftex.def Info: Plot31-eps-converted-to.pdf  used on input line 883.
(pdftex.def)             Requested size: 140.84256pt x 105.6331pt.

LaTeX Warning: File `Plot32.eps' not found on input line 888.

Package epstopdf Info: Source file: <Plot32.eps>
(epstopdf)             Output file: <Plot32-eps-converted-to.pdf>
(epstopdf)                    date: 2023-07-23 16:12:05
(epstopdf)                    size: 20656 bytes
(epstopdf)             Command: <miktex-epstopdf --outfile=Plot32-eps-converted
-to.pdf Plot32.eps>
(epstopdf)             \includegraphics on input line 888.
Package epstopdf Info: Output file is already uptodate.


pdfTeX warning: pdflatex.exe (file ./Plot32-eps-converted-to.pdf): PDF inclusio
n: found PDF version <1.7>, but at most version <1.5> allowed
<Plot32-eps-converted-to.pdf, id=636, 421.575pt x 316.18124pt>
File: Plot32-eps-converted-to.pdf Graphic file (type pdf)
<use Plot32-eps-converted-to.pdf>
Package pdftex.def Info: Plot32-eps-converted-to.pdf  used on input line 888.
(pdftex.def)             Requested size: 140.84256pt x 105.6331pt.

LaTeX Warning: File `Plot33.eps' not found on input line 893.

Package epstopdf Info: Source file: <Plot33.eps>
(epstopdf)             Output file: <Plot33-eps-converted-to.pdf>
(epstopdf)                    date: 2023-07-23 16:12:06
(epstopdf)                    size: 21222 bytes
(epstopdf)             Command: <miktex-epstopdf --outfile=Plot33-eps-converted
-to.pdf Plot33.eps>
(epstopdf)             \includegraphics on input line 893.
Package epstopdf Info: Output file is already uptodate.


pdfTeX warning: pdflatex.exe (file ./Plot33-eps-converted-to.pdf): PDF inclusio
n: found PDF version <1.7>, but at most version <1.5> allowed
<Plot33-eps-converted-to.pdf, id=637, 421.575pt x 316.18124pt>
File: Plot33-eps-converted-to.pdf Graphic file (type pdf)
<use Plot33-eps-converted-to.pdf>
Package pdftex.def Info: Plot33-eps-converted-to.pdf  used on input line 893.
(pdftex.def)             Requested size: 140.84256pt x 105.6331pt.

LaTeX Warning: File `Plot34.eps' not found on input line 898.

Package epstopdf Info: Source file: <Plot34.eps>
(epstopdf)             Output file: <Plot34-eps-converted-to.pdf>
(epstopdf)                    date: 2023-07-23 16:12:08
(epstopdf)                    size: 20146 bytes
(epstopdf)             Command: <miktex-epstopdf --outfile=Plot34-eps-converted
-to.pdf Plot34.eps>
(epstopdf)             \includegraphics on input line 898.
Package epstopdf Info: Output file is already uptodate.


pdfTeX warning: pdflatex.exe (file ./Plot34-eps-converted-to.pdf): PDF inclusio
n: found PDF version <1.7>, but at most version <1.5> allowed
<Plot34-eps-converted-to.pdf, id=638, 421.575pt x 316.18124pt>
File: Plot34-eps-converted-to.pdf Graphic file (type pdf)
<use Plot34-eps-converted-to.pdf>
Package pdftex.def Info: Plot34-eps-converted-to.pdf  used on input line 898.
(pdftex.def)             Requested size: 140.84256pt x 105.6331pt.

LaTeX Warning: File `Plot35.eps' not found on input line 910.

Package epstopdf Info: Source file: <Plot35.eps>
(epstopdf)             Output file: <Plot35-eps-converted-to.pdf>
(epstopdf)                    date: 2023-07-23 16:19:15
(epstopdf)                    size: 20273 bytes
(epstopdf)             Command: <miktex-epstopdf --outfile=Plot35-eps-converted
-to.pdf Plot35.eps>
(epstopdf)             \includegraphics on input line 910.
Package epstopdf Info: Output file is already uptodate.


pdfTeX warning: pdflatex.exe (file ./Plot35-eps-converted-to.pdf): PDF inclusio
n: found PDF version <1.7>, but at most version <1.5> allowed
<Plot35-eps-converted-to.pdf, id=643, 421.575pt x 316.18124pt>
File: Plot35-eps-converted-to.pdf Graphic file (type pdf)
<use Plot35-eps-converted-to.pdf>
Package pdftex.def Info: Plot35-eps-converted-to.pdf  used on input line 910.
(pdftex.def)             Requested size: 140.84256pt x 105.6331pt.

LaTeX Warning: File `Plot36.eps' not found on input line 915.

Package epstopdf Info: Source file: <Plot36.eps>
(epstopdf)             Output file: <Plot36-eps-converted-to.pdf>
(epstopdf)                    date: 2023-07-23 16:19:16
(epstopdf)                    size: 20704 bytes
(epstopdf)             Command: <miktex-epstopdf --outfile=Plot36-eps-converted
-to.pdf Plot36.eps>
(epstopdf)             \includegraphics on input line 915.
Package epstopdf Info: Output file is already uptodate.


pdfTeX warning: pdflatex.exe (file ./Plot36-eps-converted-to.pdf): PDF inclusio
n: found PDF version <1.7>, but at most version <1.5> allowed
<Plot36-eps-converted-to.pdf, id=644, 421.575pt x 316.18124pt>
File: Plot36-eps-converted-to.pdf Graphic file (type pdf)
<use Plot36-eps-converted-to.pdf>
Package pdftex.def Info: Plot36-eps-converted-to.pdf  used on input line 915.
(pdftex.def)             Requested size: 140.84256pt x 105.6331pt.

LaTeX Warning: File `Plot37.eps' not found on input line 920.

Package epstopdf Info: Source file: <Plot37.eps>
(epstopdf)             Output file: <Plot37-eps-converted-to.pdf>
(epstopdf)                    date: 2023-07-23 16:19:18
(epstopdf)                    size: 21438 bytes
(epstopdf)             Command: <miktex-epstopdf --outfile=Plot37-eps-converted
-to.pdf Plot37.eps>
(epstopdf)             \includegraphics on input line 920.
Package epstopdf Info: Output file is already uptodate.


pdfTeX warning: pdflatex.exe (file ./Plot37-eps-converted-to.pdf): PDF inclusio
n: found PDF version <1.7>, but at most version <1.5> allowed
<Plot37-eps-converted-to.pdf, id=645, 421.575pt x 316.18124pt>
File: Plot37-eps-converted-to.pdf Graphic file (type pdf)
<use Plot37-eps-converted-to.pdf>
Package pdftex.def Info: Plot37-eps-converted-to.pdf  used on input line 920.
(pdftex.def)             Requested size: 140.84256pt x 105.6331pt.

LaTeX Warning: File `Plot38.eps' not found on input line 925.

Package epstopdf Info: Source file: <Plot38.eps>
(epstopdf)             Output file: <Plot38-eps-converted-to.pdf>
(epstopdf)                    date: 2023-07-23 16:19:19
(epstopdf)                    size: 20065 bytes
(epstopdf)             Command: <miktex-epstopdf --outfile=Plot38-eps-converted
-to.pdf Plot38.eps>
(epstopdf)             \includegraphics on input line 925.
Package epstopdf Info: Output file is already uptodate.


pdfTeX warning: pdflatex.exe (file ./Plot38-eps-converted-to.pdf): PDF inclusio
n: found PDF version <1.7>, but at most version <1.5> allowed
<Plot38-eps-converted-to.pdf, id=646, 421.575pt x 316.18124pt>
File: Plot38-eps-converted-to.pdf Graphic file (type pdf)
<use Plot38-eps-converted-to.pdf>
Package pdftex.def Info: Plot38-eps-converted-to.pdf  used on input line 925.
(pdftex.def)             Requested size: 140.84256pt x 105.6331pt.
[27 <./Plot3aa-eps-converted-to.pdf> <./Plot7aa-eps-converted-to.pdf> <./Plot4a
a-eps-converted-to.pdf> <./Plot8aa-eps-converted-to.pdf>]

LaTeX Warning: File `Plot39.eps' not found on input line 937.

Package epstopdf Info: Source file: <Plot39.eps>
(epstopdf)             Output file: <Plot39-eps-converted-to.pdf>
(epstopdf)                    date: 2023-07-23 16:26:31
(epstopdf)                    size: 20073 bytes
(epstopdf)             Command: <miktex-epstopdf --outfile=Plot39-eps-converted
-to.pdf Plot39.eps>
(epstopdf)             \includegraphics on input line 937.
Package epstopdf Info: Output file is already uptodate.


pdfTeX warning: pdflatex.exe (file ./Plot39-eps-converted-to.pdf): PDF inclusio
n: found PDF version <1.7>, but at most version <1.5> allowed
<Plot39-eps-converted-to.pdf, id=677, 421.575pt x 316.18124pt>
File: Plot39-eps-converted-to.pdf Graphic file (type pdf)
<use Plot39-eps-converted-to.pdf>
Package pdftex.def Info: Plot39-eps-converted-to.pdf  used on input line 937.
(pdftex.def)             Requested size: 140.84256pt x 105.6331pt.

LaTeX Warning: File `Plot40.eps' not found on input line 942.

Package epstopdf Info: Source file: <Plot40.eps>
(epstopdf)             Output file: <Plot40-eps-converted-to.pdf>
(epstopdf)                    date: 2023-07-23 16:26:33
(epstopdf)                    size: 20550 bytes
(epstopdf)             Command: <miktex-epstopdf --outfile=Plot40-eps-converted
-to.pdf Plot40.eps>
(epstopdf)             \includegraphics on input line 942.
Package epstopdf Info: Output file is already uptodate.


pdfTeX warning: pdflatex.exe (file ./Plot40-eps-converted-to.pdf): PDF inclusio
n: found PDF version <1.7>, but at most version <1.5> allowed
<Plot40-eps-converted-to.pdf, id=678, 421.575pt x 316.18124pt>
File: Plot40-eps-converted-to.pdf Graphic file (type pdf)
<use Plot40-eps-converted-to.pdf>
Package pdftex.def Info: Plot40-eps-converted-to.pdf  used on input line 942.
(pdftex.def)             Requested size: 140.84256pt x 105.6331pt.

LaTeX Warning: File `Plot41.eps' not found on input line 947.

Package epstopdf Info: Source file: <Plot41.eps>
(epstopdf)             Output file: <Plot41-eps-converted-to.pdf>
(epstopdf)                    date: 2023-07-23 16:26:34
(epstopdf)                    size: 21303 bytes
(epstopdf)             Command: <miktex-epstopdf --outfile=Plot41-eps-converted
-to.pdf Plot41.eps>
(epstopdf)             \includegraphics on input line 947.
Package epstopdf Info: Output file is already uptodate.


pdfTeX warning: pdflatex.exe (file ./Plot41-eps-converted-to.pdf): PDF inclusio
n: found PDF version <1.7>, but at most version <1.5> allowed
<Plot41-eps-converted-to.pdf, id=679, 421.575pt x 316.18124pt>
File: Plot41-eps-converted-to.pdf Graphic file (type pdf)
<use Plot41-eps-converted-to.pdf>
Package pdftex.def Info: Plot41-eps-converted-to.pdf  used on input line 947.
(pdftex.def)             Requested size: 140.84256pt x 105.6331pt.

LaTeX Warning: File `Plot42.eps' not found on input line 952.

Package epstopdf Info: Source file: <Plot42.eps>
(epstopdf)             Output file: <Plot42-eps-converted-to.pdf>
(epstopdf)                    date: 2023-07-23 16:26:36
(epstopdf)                    size: 20160 bytes
(epstopdf)             Command: <miktex-epstopdf --outfile=Plot42-eps-converted
-to.pdf Plot42.eps>
(epstopdf)             \includegraphics on input line 952.
Package epstopdf Info: Output file is already uptodate.


pdfTeX warning: pdflatex.exe (file ./Plot42-eps-converted-to.pdf): PDF inclusio
n: found PDF version <1.7>, but at most version <1.5> allowed
<Plot42-eps-converted-to.pdf, id=680, 421.575pt x 316.18124pt>
File: Plot42-eps-converted-to.pdf Graphic file (type pdf)
<use Plot42-eps-converted-to.pdf>
Package pdftex.def Info: Plot42-eps-converted-to.pdf  used on input line 952.
(pdftex.def)             Requested size: 140.84256pt x 105.6331pt.
[28 <./Plot31-eps-converted-to.pdf> <./Plot32-eps-converted-to.pdf> <./Plot33-e
ps-converted-to.pdf> <./Plot34-eps-converted-to.pdf> <./Plot35-eps-converted-to
.pdf> <./Plot36-eps-converted-to.pdf> <./Plot37-eps-converted-to.pdf> <./Plot38
-eps-converted-to.pdf>]

LaTeX Warning: File `Plot1aaaa.eps' not found on input line 977.

Package epstopdf Info: Source file: <Plot1aaaa.eps>
(epstopdf)             Output file: <Plot1aaaa-eps-converted-to.pdf>
(epstopdf)                    date: 2023-03-30 22:11:39
(epstopdf)                    size: 41174 bytes
(epstopdf)             Command: <miktex-epstopdf --outfile=Plot1aaaa-eps-conver
ted-to.pdf Plot1aaaa.eps>
(epstopdf)             \includegraphics on input line 977.
Package epstopdf Info: Output file is already uptodate.


pdfTeX warning: pdflatex.exe (file ./Plot1aaaa-eps-converted-to.pdf): PDF inclu
sion: found PDF version <1.7>, but at most version <1.5> allowed
<Plot1aaaa-eps-converted-to.pdf, id=730, 421.575pt x 316.18124pt>
File: Plot1aaaa-eps-converted-to.pdf Graphic file (type pdf)
<use Plot1aaaa-eps-converted-to.pdf>
Package pdftex.def Info: Plot1aaaa-eps-converted-to.pdf  used on input line 977
.
(pdftex.def)             Requested size: 230.04309pt x 172.53487pt.

LaTeX Warning: File `Plot2aaaa.eps' not found on input line 982.

Package epstopdf Info: Source file: <Plot2aaaa.eps>
(epstopdf)             Output file: <Plot2aaaa-eps-converted-to.pdf>
(epstopdf)                    date: 2023-03-30 22:52:34
(epstopdf)                    size: 40704 bytes
(epstopdf)             Command: <miktex-epstopdf --outfile=Plot2aaaa-eps-conver
ted-to.pdf Plot2aaaa.eps>
(epstopdf)             \includegraphics on input line 982.
Package epstopdf Info: Output file is already uptodate.


pdfTeX warning: pdflatex.exe (file ./Plot2aaaa-eps-converted-to.pdf): PDF inclu
sion: found PDF version <1.7>, but at most version <1.5> allowed
<Plot2aaaa-eps-converted-to.pdf, id=731, 421.575pt x 316.18124pt>
File: Plot2aaaa-eps-converted-to.pdf Graphic file (type pdf)
<use Plot2aaaa-eps-converted-to.pdf>
Package pdftex.def Info: Plot2aaaa-eps-converted-to.pdf  used on input line 982
.
(pdftex.def)             Requested size: 230.04309pt x 172.53487pt.

LaTeX Warning: File `Plot3aaaa.eps' not found on input line 994.

Package epstopdf Info: Source file: <Plot3aaaa.eps>
(epstopdf)             Output file: <Plot3aaaa-eps-converted-to.pdf>
(epstopdf)                    date: 2023-03-30 23:07:10
(epstopdf)                    size: 40716 bytes
(epstopdf)             Command: <miktex-epstopdf --outfile=Plot3aaaa-eps-conver
ted-to.pdf Plot3aaaa.eps>
(epstopdf)             \includegraphics on input line 994.
Package epstopdf Info: Output file is already uptodate.


pdfTeX warning: pdflatex.exe (file ./Plot3aaaa-eps-converted-to.pdf): PDF inclu
sion: found PDF version <1.7>, but at most version <1.5> allowed
<Plot3aaaa-eps-converted-to.pdf, id=734, 421.575pt x 316.18124pt>
File: Plot3aaaa-eps-converted-to.pdf Graphic file (type pdf)
<use Plot3aaaa-eps-converted-to.pdf>
Package pdftex.def Info: Plot3aaaa-eps-converted-to.pdf  used on input line 994
.
(pdftex.def)             Requested size: 230.04309pt x 172.53487pt.

LaTeX Warning: File `Plot4aaaa.eps' not found on input line 999.

Package epstopdf Info: Source file: <Plot4aaaa.eps>
(epstopdf)             Output file: <Plot4aaaa-eps-converted-to.pdf>
(epstopdf)                    date: 2023-03-30 23:07:11
(epstopdf)                    size: 39606 bytes
(epstopdf)             Command: <miktex-epstopdf --outfile=Plot4aaaa-eps-conver
ted-to.pdf Plot4aaaa.eps>
(epstopdf)             \includegraphics on input line 999.
Package epstopdf Info: Output file is already uptodate.


pdfTeX warning: pdflatex.exe (file ./Plot4aaaa-eps-converted-to.pdf): PDF inclu
sion: found PDF version <1.7>, but at most version <1.5> allowed
<Plot4aaaa-eps-converted-to.pdf, id=735, 421.575pt x 316.18124pt>
File: Plot4aaaa-eps-converted-to.pdf Graphic file (type pdf)
<use Plot4aaaa-eps-converted-to.pdf>
Package pdftex.def Info: Plot4aaaa-eps-converted-to.pdf  used on input line 999
.
(pdftex.def)             Requested size: 230.04309pt x 172.53487pt.
[29 <./Plot39-eps-converted-to.pdf> <./Plot40-eps-converted-to.pdf> <./Plot41-e
ps-converted-to.pdf> <./Plot42-eps-converted-to.pdf> <./Plot1aaaa-eps-converted
-to.pdf> <./Plot2aaaa-eps-converted-to.pdf>] [30 <./Plot3aaaa-eps-converted-to.
pdf> <./Plot4aaaa-eps-converted-to.pdf>] [31]
Underfull \hbox (badness 2635) in paragraph at lines 1079--1080
[]\OT1/cmr/m/n/10 Batiha, I. M., Abubaker, A. A., Je-bril, I. H., Al-Shaikh, S.
 B., Matarneh, K. A nu-
 []


Underfull \hbox (badness 1077) in paragraph at lines 1079--1080
\OT1/cmr/m/n/10 mer-i-cal ap-proach of han-dling frac-tional stochas-tic dif-fe
r-en-tial equa-tions. \OT1/cmr/m/it/10 Ax-ioms\OT1/cmr/m/n/10 , \OT1/cmr/bx/n/1
0 12\OT1/cmr/m/n/10 , 388 2023.
 []


Underfull \hbox (badness 1189) in paragraph at lines 1096--1098
\OT1/cmr/m/n/10 com-bin-ing fear and en-vi-ron-men-tal spread-ing mech-a-nism. 
\OT1/cmr/m/it/10 AIMS Math\OT1/cmr/m/n/10 . \OT1/cmr/bx/n/10 8\OT1/cmr/m/n/10 ,
 3634-3675 2022. DOI:
 []

[32] [33] (stochastic nuntrition.aux)

LaTeX Warning: There were multiply-defined labels.

Package rerunfilecheck Info: File `"stochastic nuntrition".out' has not changed
.
(rerunfilecheck)             Checksum: E9839211F0E4DCBE8D4F986A2FA53AF1;2006.
 ) 
Here is how much of TeX's memory you used:
 13710 strings out of 478847
 215654 string characters out of 2848386
 523612 words of memory out of 3000000
 31225 multiletter control sequences out of 15000+600000
 417401 words of font info for 84 fonts, out of 8000000 for 9000
 1141 hyphenation exceptions out of 8191
 60i,16n,66p,2460b,572s stack positions out of 5000i,500n,10000p,200000b,80000s
<C:/Users/Ahmad/AppData/Local/Programs/MiKTeX/fonts/type1/public/amsfonts/cm/
cmbx10.pfb><C:/Users/Ahmad/AppData/Local/Programs/MiKTeX/fonts/type1/public/ams
fonts/cm/cmbx12.pfb><C:/Users/Ahmad/AppData/Local/Programs/MiKTeX/fonts/type1/p
ublic/amsfonts/cm/cmbx5.pfb><C:/Users/Ahmad/AppData/Local/Programs/MiKTeX/fonts
/type1/public/amsfonts/cm/cmbx6.pfb><C:/Users/Ahmad/AppData/Local/Programs/MiKT
eX/fonts/type1/public/amsfonts/cm/cmbx7.pfb><C:/Users/Ahmad/AppData/Local/Progr
ams/MiKTeX/fonts/type1/public/amsfonts/cm/cmbxti10.pfb><C:/Users/Ahmad/AppData/
Local/Programs/MiKTeX/fonts/type1/public/amsfonts/cm/cmex10.pfb><C:/Users/Ahmad
/AppData/Local/Programs/MiKTeX/fonts/type1/public/amsfonts/cm/cmmi10.pfb><C:/Us
ers/Ahmad/AppData/Local/Programs/MiKTeX/fonts/type1/public/amsfonts/cm/cmmi12.p
fb><C:/Users/Ahmad/AppData/Local/Programs/MiKTeX/fonts/type1/public/amsfonts/cm
/cmmi5.pfb><C:/Users/Ahmad/AppData/Local/Programs/MiKTeX/fonts/type1/public/ams
fonts/cm/cmmi7.pfb><C:/Users/Ahmad/AppData/Local/Programs/MiKTeX/fonts/type1/pu
blic/amsfonts/cm/cmmi8.pfb><C:/Users/Ahmad/AppData/Local/Programs/MiKTeX/fonts/
type1/public/amsfonts/cm/cmmi9.pfb><C:/Users/Ahmad/AppData/Local/Programs/MiKTe
X/fonts/type1/public/amsfonts/cm/cmr10.pfb><C:/Users/Ahmad/AppData/Local/Progra
ms/MiKTeX/fonts/type1/public/amsfonts/cm/cmr12.pfb><C:/Users/Ahmad/AppData/Loca
l/Programs/MiKTeX/fonts/type1/public/amsfonts/cm/cmr17.pfb><C:/Users/Ahmad/AppD
ata/Local/Programs/MiKTeX/fonts/type1/public/amsfonts/cm/cmr5.pfb><C:/Users/Ahm
ad/AppData/Local/Programs/MiKTeX/fonts/type1/public/amsfonts/cm/cmr7.pfb><C:/Us
ers/Ahmad/AppData/Local/Programs/MiKTeX/fonts/type1/public/amsfonts/cm/cmr8.pfb
><C:/Users/Ahmad/AppData/Local/Programs/MiKTeX/fonts/type1/public/amsfonts/cm/c
mr9.pfb><C:/Users/Ahmad/AppData/Local/Programs/MiKTeX/fonts/type1/public/amsfon
ts/cm/cmsy10.pfb><C:/Users/Ahmad/AppData/Local/Programs/MiKTeX/fonts/type1/publ
ic/amsfonts/cm/cmsy5.pfb><C:/Users/Ahmad/AppData/Local/Programs/MiKTeX/fonts/ty
pe1/public/amsfonts/cm/cmsy7.pfb><C:/Users/Ahmad/AppData/Local/Programs/MiKTeX/
fonts/type1/public/amsfonts/cm/cmsy8.pfb><C:/Users/Ahmad/AppData/Local/Programs
/MiKTeX/fonts/type1/public/amsfonts/cm/cmsy9.pfb><C:/Users/Ahmad/AppData/Local/
Programs/MiKTeX/fonts/type1/public/amsfonts/cm/cmti10.pfb><C:/Users/Ahmad/AppDa
ta/Local/Programs/MiKTeX/fonts/type1/public/amsfonts/cm/cmti9.pfb><C:/Users/Ahm
ad/AppData/Local/Programs/MiKTeX/fonts/type1/public/amsfonts/euler/eufm10.pfb><
C:/Users/Ahmad/AppData/Local/Programs/MiKTeX/fonts/type1/public/amsfonts/euler/
eufm5.pfb><C:/Users/Ahmad/AppData/Local/Programs/MiKTeX/fonts/type1/public/amsf
onts/euler/eufm7.pfb><C:/Users/Ahmad/AppData/Local/Programs/MiKTeX/fonts/type1/
public/amsfonts/latxfont/lasy10.pfb><C:/Users/Ahmad/AppData/Local/Programs/MiKT
eX/fonts/type1/public/amsfonts/latxfont/lasy7.pfb><C:/Users/Ahmad/AppData/Local
/Programs/MiKTeX/fonts/type1/public/amsfonts/symbols/msbm10.pfb><C:/Users/Ahmad
/AppData/Local/Programs/MiKTeX/fonts/type1/public/amsfonts/symbols/msbm7.pfb>
Output written on "stochastic nuntrition.pdf" (33 pages, 1732366 bytes).
PDF statistics:
 987 PDF objects out of 1000 (max. 8388607)
 162 named destinations out of 1000 (max. 500000)
 302 words of extra memory for PDF output out of 10000 (max. 10000000)
