# Supplementary material for: Deterministic-stochastic analysis of fractional differential equations malnutrition model with random perturbations and crossover effects
Source: Sci Rep. 2023 Sep 8;13:14824. doi: 10.1038/s41598-023-41861-4 (PMC10491687; doi:10.1038/s41598-023-41861-4)
Supplement: Supplementary file 1 — Supplementary Information. [file 41598_2023_41861_MOESM1_ESM.zip › nutrution/stochastic nuntrition.out]

\BOOKMARK [1][-]{section.1}{\376\377\000I\000n\000t\000r\000o\000d\000u\000c\000t\000i\000o\000n}{}% 1
\BOOKMARK [1][-]{section.2}{\376\377\000M\000o\000d\000e\000l\000\040\000a\000n\000d\000\040\000p\000r\000e\000l\000i\000m\000i\000n\000a\000r\000i\000e\000s}{}% 2
\BOOKMARK [1][-]{section.3}{\376\377\000Q\000u\000a\000l\000i\000t\000a\000t\000i\000v\000e\000\040\000a\000s\000p\000e\000c\000t\000s\000\040\000o\000f\000\040\000p\000r\000o\000p\000o\000s\000e\000d\000\040\000m\000o\000d\000e\000l}{}% 3
\BOOKMARK [2][-]{subsection.3.1}{\376\377\000S\000t\000o\000c\000h\000a\000s\000t\000i\000c\000\040\000a\000n\000a\000l\000y\000s\000i\000s}{section.3}% 4
\BOOKMARK [2][-]{subsection.3.2}{\376\377\000E\000x\000i\000s\000t\000e\000n\000c\000e\000\040\000o\000f\000\040\000e\000r\000g\000o\000d\000i\000c\000\040\000s\000t\000a\000t\000i\000o\000n\000a\000r\000y\000\040\000d\000i\000s\000t\000r\000i\000b\000u\000t\000i\000o\000n}{section.3}% 5
\BOOKMARK [1][-]{section.4}{\376\377\000N\000u\000m\000e\000r\000i\000c\000a\000l\000\040\000s\000i\000m\000u\000l\000a\000t\000i\000o\000n}{}% 6
\BOOKMARK [2][-]{subsection.4.1}{\376\377\000P\000o\000w\000e\000r\000-\000l\000a\000w\000\040\000k\000e\000r\000n\000e\000l}{section.4}% 7
\BOOKMARK [2][-]{subsection.4.2}{\376\377\000E\000x\000p\000o\000n\000e\000n\000t\000i\000a\000l\000\040\000d\000e\000c\000a\000y\000\040\000k\000e\000r\000n\000e\000l}{section.4}% 8
\BOOKMARK [2][-]{subsection.4.3}{\376\377\000G\000e\000n\000e\000r\000a\000l\000i\000z\000e\000d\000\040\000M\000i\000t\000t\000a\000g\000-\000L\000e\000f\000f\000l\000e\000r\000\040\000k\000e\000r\000n\000e\000l}{section.4}% 9
\BOOKMARK [1][-]{section.5}{\376\377\000R\000e\000s\000u\000l\000t\000s\000\040\000a\000n\000d\000\040\000d\000i\000s\000c\000u\000s\000s\000i\000o\000n}{}% 10
\BOOKMARK [1][-]{section.6}{\376\377\000C\000o\000n\000c\000l\000u\000s\000i\000o\000n}{}% 11
\BOOKMARK [1][-]{section.7}{\376\377\000D\000e\000c\000l\000a\000r\000a\000t\000i\000o\000n\000s}{}% 12
